# Supplementary material for: Identification of Populus Small RNAs Responsive to Mutualistic Interactions With Mycorrhizal Fungi, Laccaria bicolor and Rhizophagus irregularis
Source: Front Microbiol. 2019 Mar 18;10:515. doi: 10.3389/fmicb.2019.00515 (PMC6431645; doi:10.3389/fmicb.2019.00515)
Supplement: Supplementary file 7 [file Table_7.XLSX]

## Sheet: Table S1
Table S1. Differentially expressed transcripts in Populus deltoides under fungal treatments relative to the control. PDA, P.deltoides+AmF; PDE, P.deltoides+EmF
Transcript	Genomic location	Sample	log2 (fold_change)	Corrected p_value
Podel.CUFF.1650	Chr09:6516352-6516538	PDA	-9.48088	0.0490066
Podel.CUFF.1732	Chr10:1255600-1255683	PDA	-13.4056	0.0487592
Podel.CUFF.1989	Chr11:11854449-11854533	PDA	14.4944	0.0109438
Podel.CUFF.2393	Chr14:9037309-9037330	PDA	-25.4923	0.00233596
Podel.CUFF.2863	Chr18:13885748-13885774	PDA	20.9422	0.0196699
Podel.CUFF.2992	scaffold_127:11466-11758	PDA	-8.42753	0.00233596
Podel.CUFF.3137	scaffold_72:29057-29079	PDA	25.4458	0.00233596
Podel.CUFF.610	Chr03:8145564-8145690	PDA	-11.4424	0.0447301
Podel.CUFF.621	Chr03:9667036-9667057	PDA	24.9051	0.00233596
Podel.CUFF.889	Chr05:1018831-1018911	PDA	-13.7628	0.0443833
Podel.CUFF.90	Chr01:11973899-11973929	PDA	21.2499	0.00233596
Podel.CUFF.92	Chr01:12087327-12087364	PDA	-18.0092	0.0383856
Podel.CUFF.1036	Chr05:13481253-13481513	PDE	-7.91291	0.0487592
Podel.CUFF.1038	Chr05:13870637-13870660	PDE	24.3587	0.00233596
Podel.CUFF.133	Chr01:20195961-20196086	PDE	-11.9668	0.0207122
Podel.CUFF.134	Chr01:20198366-20198491	PDE	-12.1138	0.013315
Podel.CUFF.1370	Chr07:7706294-7706505	PDE	-9.31738	0.0207122
Podel.CUFF.139	Chr01:20203757-20204182	PDE	-6.76624	0.014614
Podel.CUFF.142	Chr01:20205870-20206211	PDE	-7.6558	0.00783235
Podel.CUFF.145	Chr01:20208445-20208616	PDE	-10.0218	0.038219
Podel.CUFF.1475	Chr08:4424402-4424434	PDE	24.3007	0.00233596
Podel.CUFF.149	Chr01:20210465-20210916	PDE	-6.36713	0.0490066
Podel.CUFF.1615	Chr09:611706-611789	PDE	3.93345	0.0400533
Podel.CUFF.1658	Chr09:7472532-7472673	PDE	-10.9168	0.038219
Podel.CUFF.1676	Chr09:9093974-9094054	PDE	5.43201	0.0385434
Podel.CUFF.1692	Chr09:10147865-10147905	PDE	-17.2151	0.0418778
Podel.CUFF.1714	Chr09:12138440-12138523	PDE	6.45605	0.00233596
Podel.CUFF.1732	Chr10:1255600-1255683	PDE	-13.4056	0.0487592
Podel.CUFF.1757	Chr10:6520479-6520500	PDE	26.3521	0.00233596
Podel.CUFF.1796	Chr10:10804890-10804971	PDE	-14.7307	0.00233596
Podel.CUFF.1802	Chr10:11118457-11118572	PDE	-2.93914	0.00233596
Podel.CUFF.1930	Chr11:993213-1001516	PDE	-10.607	0.0196699
Podel.CUFF.196	Chr01:27386387-27386485	PDE	-12.5874	0.0487592
Podel.CUFF.1983	Chr11:10020840-10020998	PDE	-10.5833	0.0358481
Podel.CUFF.2062	Chr12:6560527-6560600	PDE	4.86619	0.0394936
Podel.CUFF.2100	Chr12:12733585-12733834	PDE	-9.20471	0.00233596
Podel.CUFF.2102	Chr12:12735051-12735342	PDE	-8.30808	0.00634048
Podel.CUFF.2104	Chr12:12735422-12735887	PDE	-6.7253	0.00924653
Podel.CUFF.2130	Chr12:14642321-14649627	PDE	-19.2686	0.00233596
Podel.CUFF.2172	Chr13:2949968-2950082	PDE	-11.9276	0.0487592
Podel.CUFF.2184	Chr13:3837265-3837287	PDE	24.8823	0.00233596
Podel.CUFF.2231	Chr13:14224875-14225068	PDE	-9.51076	0.0258148
Podel.CUFF.2373	Chr14:6832642-6832827	PDE	-2.14221	0.0487592
Podel.CUFF.2393	Chr14:9037309-9037330	PDE	-25.4923	0.00233596
Podel.CUFF.2447	Chr14:15718011-15718037	PDE	5.51751	0.0396149
Podel.CUFF.2657	Chr16:12620849-12623259	PDE	-10.9609	0.0316396
Podel.CUFF.2663	Chr16:13540201-13540248	PDE	-17.9058	0.00233596
Podel.CUFF.2671	Chr17:310991-311068	PDE	20.6666	0.00233596
Podel.CUFF.2685	Chr17:2715927-2716008	PDE	4.62122	0.00233596
Podel.CUFF.2718	Chr17:6888440-6888546	PDE	-12.6601	0.0238268
Podel.CUFF.279	Chr01:42938254-42938391	PDE	-12.0481	0.00233596
Podel.CUFF.2820	Chr18:7180353-7180532	PDE	-9.84202	0.0460904
Podel.CUFF.2882	Chr18:15713176-15713271	PDE	-13.1077	0.0258148
Podel.CUFF.2933	Chr19:9048391-9048504	PDE	-12.7425	0.00783235
Podel.CUFF.2992	scaffold_127:11466-11758	PDE	-8.42753	0.00233596
Podel.CUFF.3016	scaffold_198:14166-14270	PDE	-12.2976	0.0487592
Podel.CUFF.3036	scaffold_22:78825-79067	PDE	-8.34552	0.0385434
Podel.CUFF.3067	scaffold_26:147806-147901	PDE	-14.9525	0.00233596
Podel.CUFF.3113	scaffold_56:8092-13477	PDE	-2.84783	0.0160422
Podel.CUFF.358	Chr02:1328174-1328267	PDE	-13.2493	0.0400533
Podel.CUFF.387	Chr02:4369491-4369512	PDE	26.3845	0.00233596
Podel.CUFF.391	Chr02:4770995-4771338	PDE	-7.89477	0.00233596
Podel.CUFF.478	Chr02:13512891-13512949	PDE	-16.2316	0.00429516
Podel.CUFF.490	Chr02:14693220-14693321	PDE	3.18106	0.0121045
Podel.CUFF.610	Chr03:8145564-8145690	PDE	-11.4424	0.0447301
Podel.CUFF.646	Chr03:12783724-12783757	PDE	19.9263	0.00233596
Podel.CUFF.709	Chr03:18740779-18740980	PDE	-9.88083	0.00233596
Podel.CUFF.830	Chr04:17352540-17352622	PDE	4.14782	0.0258148
Podel.CUFF.889	Chr05:1018831-1018911	PDE	-13.7628	0.0443833
Podel.CUFF.897	Chr05:1693494-1693643	PDE	-11.801	0.00233596
Podel.CUFF.90	Chr01:11973899-11973929	PDE	26.1008	0.00233596
Podel.CUFF.92	Chr01:12087327-12087364	PDE	-18.0092	0.0383856
Podel.01G180400.v2.1	Chr01:15293668-15294961	PDE	-2.161	0.0394936
Podel.01G445900.v2.1	Chr01:48107381-48107864	PDE	7.93129	0.00233596
Podel.05G157600.v2.1	Chr05:13738045-13739907	PDE	8.09188	0.00233596
Podel.07G087100.v2.1	Chr07:10624060-10624319	PDE	-3.353	0.00783235
Podel.08G078000.v2.1	Chr08:5173502-5174164	PDE	9.70536	0.00233596
Podel.10G150900.v2.1	Chr10:14611105-14612343	PDE	-3.27946	0.0187976
Podel.11G047000.v2.1	Chr11:4201460-4208611	PDE	9.36537	0.00233596
Podel.17G101000.v2.1	Chr17:11215253-11216498	PDE	-2.46375	0.0174363
Podel.T205100.v2.1	scaffold_56:19850-23576	PDE	4.54889	0.00783235

## Sheet: S2
Table S2. Differentially expressed transcripts in Populus trichocarpa under fungal treatments relative to the control. PTA, P. trichocarpa+AmF; PTE, P. trichocarpa+EmF
Transcript	Genomic location	Sample	log2 (fold_change)	Corrected p_value
Potri.CUFF.100	Chr01:8970396-8970418	PTA	-23.2994	0.0215615
Potri.CUFF.1076	Chr04:12529072-12529095	PTA	22.7434	0.00549608
Potri.CUFF.1118	Chr04:18851341-18851369	PTA	-20.2556	0.00549608
Potri.CUFF.1120	Chr04:19134177-19134320	PTA	10.6608	0.0428558
Potri.CUFF.1124	Chr04:19256113-19256225	PTA	11.9701	0.0328279
Potri.CUFF.1177	Chr04:24192586-24192758	PTA	10.1055	0.0271719
Potri.CUFF.1300	Chr05:10087863-10087884	PTA	-25.1354	0.00304674
Potri.CUFF.1343	Chr05:18827895-18827984	PTA	15.341	0.00304674
Potri.CUFF.1416	Chr05:24358627-24358687	PTA	14.9508	0.0477784
Potri.CUFF.1436	Chr05:25729397-25729429	PTA	18.9038	0.0271719
Potri.CUFF.172	Chr01:16577511-16577622	PTA	12.3786	0.0137852
Potri.CUFF.180	Chr01:19126093-19126219	PTA	11.314	0.0388651
Potri.CUFF.184	Chr01:19129503-19129694	PTA	9.87151	0.0172492
Potri.CUFF.225	Chr01:22779102-22779126	PTA	-25.1367	0.00304674
Potri.CUFF.2346	Chr10:8990938-8990971	PTA	18.4569	0.0470816
Potri.CUFF.2450	Chr10:17465703-17465724	PTA	24.0267	0.0215615
Potri.CUFF.2719	Chr12:4569537-4569607	PTA	14.8667	0.0271719
Potri.CUFF.2730	Chr12:6697519-6697593	PTA	-2.85576	0.0219512
Potri.CUFF.2778	Chr12:13184310-13184399	PTA	14.2484	0.00304674
Potri.CUFF.2779	Chr12:13189029-13189054	PTA	21.5344	0.00549608
Potri.CUFF.2945	Chr13:15475822-15475911	PTA	-2.26258	0.0321445
Potri.CUFF.3156	Chr14:15602515-15602646	PTA	11.2891	0.0298468
Potri.CUFF.3241	Chr15:3164286-3164370	PTA	18.4606	0.00304674
Potri.CUFF.3413	Chr16:5059550-5059625	PTA	14.1359	0.0211185
Potri.CUFF.3562	Chr17:11843003-11843025	PTA	24.9191	0.0180193
Potri.CUFF.387	Chr01:41320508-41320530	PTA	-22.9014	0.0222966
Potri.CUFF.3925	scaffold_25:252455-252479	PTA	24.2009	0.00304674
Potri.CUFF.699	Chr02:22788502-22788524	PTA	23.9387	0.00304674
Potri.CUFF.73	Chr01:6711801-6711829	PTA	19.7229	0.0474354
Potri.CUFF.827	Chr03:10152513-10152534	PTA	25.0261	0.00304674
Potri.007G077200	Chr07:10119865-10120196	PTA	4.11583	0.0219512
Potri.013G036500	Chr13:2467473-2472895	PTA	-2.70634	0.0271258
Potri.CUFF.100	Chr01:8970396-8970418	PTE	-23.2994	0.0215615
Potri.CUFF.1088	Chr04:15983493-15983515	PTE	25.4676	0.00304674
Potri.CUFF.1277	Chr05:7892839-7892871	PTE	-19.4768	0.00304674
Potri.CUFF.1386	Chr05:22530662-22530687	PTE	-21.0671	0.0283131
Potri.CUFF.160	Chr01:15424045-15424066	PTE	25.645	0.00304674
Potri.CUFF.1625	Chr06:20875933-20875954	PTE	26.2757	0.00304674
Potri.CUFF.167	Chr01:16353516-16353543	PTE	-21.1357	0.0120819
Potri.CUFF.1994	Chr08:8655883-8655974	PTE	15.4673	0.00304674
Potri.CUFF.2551	Chr11:3204652-3204675	PTE	24.4705	0.00304674
Potri.CUFF.262	Chr01:28042708-28042732	PTE	23.2092	0.00304674
Potri.CUFF.2745	Chr12:10210314-10212955	PTE	-15.5656	0.042045
Potri.CUFF.2746	Chr12:10290091-10290116	PTE	-20.9721	0.0219512
Potri.CUFF.2885	Chr13:9711450-9711486	PTE	-17.7921	0.0477784
Potri.CUFF.3145	Chr14:14944196-14944231	PTE	-18.3414	0.0137852
Potri.CUFF.347	Chr01:37980259-37980485	PTE	3.25209	0.00808558
Potri.CUFF.3734	Chr18:13376844-13376871	PTE	25.4588	0.00304674
Potri.CUFF.3792	Chr19:2747617-2747639	PTE	24.9237	0.00304674
Potri.CUFF.387	Chr01:41320508-41320530	PTE	-22.9014	0.0222966
Potri.CUFF.540	Chr02:5225457-5225478	PTE	26.0951	0.00304674
Potri.CUFF.68	Chr01:6344394-6344415	PTE	25.7891	0.00304674
Potri.CUFF.690	Chr02:21286866-21286920	PTE	-15.4556	0.0474354
Potri.001G111100	Chr01:8821254-8828472	PTE	6.81056	0.00304674
Potri.003G048200	Chr03:7067068-7072108	PTE	6.52839	0.00304674
Potri.005G145000	Chr05:12474657-12476730	PTE	6.67017	0.00304674
Potri.011G051300	Chr11:4404860-4412131	PTE	8.9022	0.00304674
Potri.013G036500	Chr13:2467473-2472895	PTE	2.36697	0.0437268
Potri.019G023600	Chr19:2711923-2714239	PTE	7.57295	0.0271258

## Sheet: S3
Table S3. Differentially expressed transcripts previously annotated in the genomes of Populus deltoides and P. trichocarpa
Gene locus	Description
Podel.01G180400	MYB-LIKE DNA-BINDING PROTEIN
Podel.01G445900	Xenobiotic-transporting ATPase / Steroid-transporting ATPase
Podel.05G157600	ESTERASE KAI2-RELATED
Podel.07G087100	Protein of unknown function
Podel.08G078000	Protein of unknown function
Podel.10G150900	Protein of unknown function
Podel.11G047000	Protein of unknown function
Podel.17G101000	Protein of unknown function
Podel.T205100	Domain of unknown function (DUF4283); TA11-LIKE NON-LTR RETROELEMENT PROTEIN-RELATED; Zinc knuckle domain
Potri.007G077200	Protein of unknown function
Potri.013G036500	Uncharacterized conserved protein (DUF2358)
Potri.013G036500	Uncharacterized conserved protein (DUF2358)
Potri.001G111100	Nuclear pore complex protein Nup50 (NUP50, NPAP60)
Potri.003G048200	Protein of unknown function
Potri.005G145000	Hydrolase; alpha/beta fold family protein; similar to low similarity to SP|Q59093 3-oxoadipate enol-lactonase I (EC 3.1.1.24) (Enol-lactone hydrolase I) (Beta-ketoadipate enol-lactone hydrolase I) {Acinetobacter calcoaceticus};
Potri.011G051300	Protein of unknown function
Potri.019G023600	AMMONIUM TRANSPORTER 1 MEMBER

## Sheet: S4
Table S4. Phylogenetic distribution of the differentially expressed transcripts in Populus under fungal treatments relative to the control. "√" indicates that homologs exist in a species.
Gene	Aquilegia coerulea	Ananas comosus	Arabidopsis halleri	Amaranthus hypochondriacus	Arabidopsis lyrata	Arabidopsis thaliana	Amborella trichopoda	Brachypodium distachyon	Brassica oleracea capitata	Brassica rapa FPsc	Brachypodium stacei	Boechera stricta	Citrus clementina	Capsella grandiflora	Carica papaya	Chlamydomonas reinhardtii	Capsella rubella	Cucumis sativus	Citrus sinensis	Coccomyxa subellipsoidea C-169	Daucus carota	Dunaliella salina	Eucalyptus grandis	Eutrema salsugineum	Fragaria vesca	Glycine max	Gossypium raimondii	Kalanchoe fedtschenkoi	Kalanchoe laxiflora	Linum usitatissimum	Musa acuminata	Malus domestica	Manihot esculenta	Mimulus guttatus	Marchantia polymorpha	Micromonas pusilla CCMP1545	Micromonas sp. RCC299	Medicago truncatula	Ostreococcus lucimarinus	Oryza sativa	Oropetium thomaeum	Panicum hallii	Physcomitrella patens	Prunus persica	Panicum virgatum	Phaseolus vulgaris	Ricinus communis	Sorghum bicolor	Sphagnum fallax
Podel.CUFF.1650.1
Podel.CUFF.1732.1
Podel.CUFF.2992.1
Podel.CUFF.610.1
Podel.CUFF.889.1
Podel.CUFF.1036.1
Podel.CUFF.133.1																																															√
Podel.CUFF.134.1													√						√
Podel.CUFF.139.1													√						√																												√
Podel.CUFF.142.1											√		√						√					√																							√
Podel.CUFF.149.1													√						√
Podel.CUFF.1615.1	√			√									√		√			√	√				√			√	√				√	√	√	√				√						√		√	√
Podel.CUFF.1658.1
Podel.CUFF.1676.1	√	√		√				√		√	√		√	√	√			√					√	√		√		√	√		√	√	√	√						√	√	√		√		√	√	√
Podel.CUFF.1714.1	√			√			√	√			√		√		√			√	√		√		√	√	√	√	√	√	√	√	√	√	√					√		√				√		√	√	√
Podel.CUFF.1757.1
Podel.CUFF.1802.1			√	√	√	√	√		√	√		√	√	√	√		√	√	√		√		√	√	√	√	√			√		√	√	√				√						√		√	√
Podel.CUFF.1930.1
Podel.CUFF.196.1
Podel.CUFF.1983.1
Podel.CUFF.2062.1	√	√		√	√			√	√	√	√		√		√			√	√		√		√		√	√	√	√	√			√	√	√				√		√	√	√		√	√	√	√	√
Podel.CUFF.2102.1
Podel.CUFF.2373.1	√			√									√		√				√				√		√	√	√			√		√	√					√						√		√	√
Podel.CUFF.2657.1													√						√											√			√														√
Podel.CUFF.2663.1									√	√		√		√	√		√				√			√		√	√			√			√					√								√	√
Podel.CUFF.2671.1		√	√	√	√	√	√		√	√		√	√	√			√	√	√				√			√	√		√		√		√					√			√	√			√	√	√	√
Podel.CUFF.2685.1		√	√	√	√	√		√	√	√	√	√	√	√	√		√	√	√		√		√	√	√	√	√		√	√	√	√	√	√				√		√	√	√		√	√	√	√	√
Podel.CUFF.279.1	√						√						√					√	√		√		√		√					√	√	√	√					√						√			√
Podel.CUFF.2882.1
Podel.CUFF.2933.1
Podel.CUFF.3016.1																											√
Podel.CUFF.3036.1							√														√						√
Podel.CUFF.3067.1													√						√																			√
Podel.CUFF.3113.1
Podel.CUFF.358.1													√		√				√		√				√	√	√					√	√					√						√			√
Podel.CUFF.490.1	√		√		√		√	√	√	√				√	√			√					√		√	√	√		√	√	√	√	√	√				√		√	√	√		√	√		√	√
Podel.CUFF.709.1
Podel.CUFF.830.1		√	√	√	√	√	√	√		√	√	√		√	√		√	√			√		√		√	√	√	√	√	√	√	√	√	√						√	√	√			√	√	√	√	√
Podel.CUFF.897.1			√	√	√	√			√	√		√	√	√	√		√	√	√		√		√	√	√	√	√	√	√	√		√	√	√				√						√		√	√
Podel.01G180400.1.v2.1													√		√			√	√		√		√		√	√	√	√	√		√	√	√	√				√						√	√	√	√
Podel.01G445900.1.v2.1	√									√			√	√	√		√	√	√		√		√		√	√	√	√	√	√		√	√	√				√						√		√	√
Podel.05G157600.1.v2.1	√	√	√	√	√	√	√	√	√	√	√	√	√	√	√		√	√	√		√		√	√	√	√	√	√	√	√	√	√	√	√	√			√		√	√	√	√	√	√	√	√	√	√
Podel.07G087100.1.v2.1	√	√	√	√	√	√		√	√	√	√	√	√	√	√		√	√	√		√		√	√	√	√	√	√	√	√	√	√	√	√				√						√		√	√
Podel.10G150900.1.v2.1	√		√		√	√			√	√		√	√	√	√		√	√	√		√		√	√	√	√	√	√	√	√		√	√	√				√						√	√	√	√	√
Podel.11G047000.2.v2.1		√		√									√		√				√		√		√	√	√	√	√	√	√	√	√	√	√					√						√		√	√
Podel.17G101000.1.v2.1													√					√	√						√																					√	√
Podel.T205100.1.v2.1	√				√	√							√		√								√	√		√	√		√	√		√		√				√						√		√	√
Potri.CUFF.1124.1
Potri.CUFF.1343.1
Potri.CUFF.172.1
Potri.CUFF.180.1													√						√
Potri.CUFF.184.1													√						√																												√
Potri.CUFF.2778.1
Potri.CUFF.2945.1	√		√	√	√	√	√		√	√		√	√	√			√	√	√				√	√	√	√	√	√	√		√	√	√	√				√		√	√	√			√	√	√	√
Potri.CUFF.3156.1													√						√
Potri.CUFF.3241.1
Potri.CUFF.3413.1
Potri.007G077200.1.v3.1	√	√	√	√	√	√		√	√	√	√	√	√	√	√		√	√	√		√		√	√	√	√	√	√		√	√	√	√	√				√						√		√	√
Potri.013G036500.1.v3.1	√	√		√											√			√	√		√		√			√		√	√	√	√			√	√			√		√	√			√	√	√		√
Potri.CUFF.2745.1
Potri.CUFF.2885.1																																															√
Potri.CUFF.3145.1	√	√	√	√		√	√		√	√	√	√		√							√					√	√	√	√	√		√	√							√		√		√	√	√		√
Potri.CUFF.347.1	√											√			√		√				√		√				√		√		√	√									√	√					√	√
Potri.001G111100.1.v3.1	√	√	√	√	√	√	√		√	√		√	√	√	√		√	√	√		√		√	√	√	√	√	√	√	√	√	√	√	√				√						√		√	√	√
Potri.005G145000.1.v3.1	√	√	√	√	√	√	√	√	√	√	√	√	√	√	√		√	√	√		√		√	√	√	√	√	√	√	√	√	√	√	√	√			√		√	√	√	√	√	√	√	√	√	√
Potri.011G051300.1.v3.1		√		√									√		√			√	√		√		√	√	√	√	√	√	√	√	√	√	√					√						√		√	√
Potri.019G023600.1.v3.1				√	√	√			√	√		√	√	√	√		√	√	√		√		√	√	√	√	√	√	√	√		√	√	√				√						√		√	√
[truncated: 14 more columns]

## Sheet: S5
Table S5. List of small open-reading-frames (sORFs) predicted in differentially expressed small RNAs in Populus deltoides.
Gene ID	Treament	Fold-change	Strand	Length (bp)	Protein length (aa)
Podel.CUFF.196	PDE	-12.5874	Sense	39	12
Podel.CUFF.3016	PDE	-12.2976	Sense	39	12
Podel.CUFF.830	PDE	4.14782	Sense	39	12
Podel.CUFF.1615	PDE	3.93345	Sense	42	13
Podel.CUFF.1796	PDE	-14.7307	Sense	45	14
Podel.CUFF.2933	PDE	-12.7425	Sense	45	14
Podel.CUFF.2671	PDE	20.6666	Sense	48	15
Podel.CUFF.1658	PDE	-10.9168	Sense	57	18
Podel.07G087100.v2.1	PDE	-3.353	Sense	57	18
Podel.CUFF.2992	PDA	-8.42753	Sense	72	23
Podel.CUFF.1650	PDA	-9.48088	Sense	75	24
Podel.CUFF.2373	PDE	-2.14221	Sense	75	24
Podel.CUFF.279	PDE	-12.0481	Sense	78	25
Podel.17G101000.v2.1	PDE	-2.46375	Sense	81	26
Podel.CUFF.142	PDE	-7.6558	Sense	108	35
Podel.CUFF.2820	PDE	-9.84202	Sense	126	41
Podel.CUFF.2100	PDE	-9.20471	Sense	153	50
Podel.CUFF.139	PDE	-6.76624	Sense	171	56
Podel.10G150900.v2.1	PDE	-3.27946	Sense	171	56
Podel.05G157600.v2.1	PDE	8.09188	Sense	174	57
Podel.08G078000.v2.1	PDE	9.70536	Sense	192	63
Podel.CUFF.3113	PDE	-2.84783	Sense	240	79

## Sheet: S6
Table S6. List of small open-reading-frames (sORFs) predicted in differentially expressed small RNAs in Populus trichocarpa.
Gene ID	Treament	Fold-change	Strand	Length (bp)	Protein length (aa)
Potri.CUFF.1343	PTA	15.341	Sense	42	13
Potri.CUFF.184	PTA	9.87151	Sense	78	25
Potri.CUFF.347	PTE	3.25209	Sense	102	33
Potri.005G145000	PTE	6.67017	Sense	147	48
Potri.007G077200	PTA	4.11583	Sense	195	64
Potri.013G036500	PTA	-2.70634	Sense	273	90

## Sheet: S7
Table S7. Predicted subcellular localization of proteins encoded by the small open-reading-frames (sORFs) predicted in differentially expressed small RNAs in Populus deltoides and P. trichocarpa.
Protein ID	Score	Expected Accuracy	Localization class	Subcellular localization	Gene ontology terms
Potri.CUFF.1343.1	18	0.82	chloroplast	chloroplast	GO:0009507;
Podel.CUFF.2100.1	26	0.84	nucleus	nucleus	GO:0005634;
Podel.05G157600.1	33	0.86	secreted	extracellular	GO:0005576;
Podel.07G087100.1	77	0.96	secreted	extracellular	GO:0005576;
Podel.08G078000.1	36	0.87	secreted	extracellular	GO:0005576;
Podel.10G150900.1	35	0.87	secreted	extracellular	GO:0005576;
Podel.17G101000.1	14	0.81	secreted	extracellular	GO:0005576;
Podel.CUFF.139.1	16	0.82	secreted	extracellular	GO:0005576;
Podel.CUFF.142.1	17	0.82	secreted	extracellular	GO:0005576;
Podel.CUFF.1615.1	46	0.89	secreted	extracellular	GO:0005576;
Podel.CUFF.1650.1	73	0.95	secreted	extracellular	GO:0005576;
Podel.CUFF.1658.1	31	0.86	secreted	extracellular	GO:0005576;
Podel.CUFF.1796.1	49	0.9	secreted	extracellular	GO:0005576;
Podel.CUFF.196.1	63	0.93	secreted	extracellular	GO:0005576;
Podel.CUFF.2373.1	61	0.93	secreted	extracellular	GO:0005576;
Podel.CUFF.2671.1	18	0.82	secreted	extracellular	GO:0005576;
Podel.CUFF.279.1	83	0.96	secreted	extracellular	GO:0005576;
Podel.CUFF.2820.1	63	0.93	secreted	extracellular	GO:0005576;
Podel.CUFF.2933.1	81	0.96	secreted	extracellular	GO:0005576;
Podel.CUFF.2992.1	36	0.87	secreted	extracellular	GO:0005576;
Podel.CUFF.3016.1	31	0.86	secreted	extracellular	GO:0005576;
Podel.CUFF.3113.1	24	0.84	secreted	extracellular	GO:0005576;
Podel.CUFF.830.1	58	0.92	secreted	extracellular	GO:0005576;
Potri.005G145000.1.v3.1	12	0.8	secreted	extracellular	GO:0005576;
Potri.007G077200.1.v3.1	44	0.89	secreted	extracellular	GO:0005576;
Potri.013G036500.1.v3.1	76	0.96	secreted	extracellular	GO:0005576;
Potri.CUFF.184.1	42	0.89	secreted	extracellular	GO:0005576;
Potri.CUFF.347.1	51	0.9	secreted	extracellular	GO:0005576;

## Sheet: S8
Table S8. Predicted miRNAs in response to different fungal treatments in Populus deltoides.
miRNA ID	miRNA name	Best blast hit	Conservation	miRDPscore	total Counts
Pde_miRNA_1	pde-MIRf11885a	ptc-MIRf11885-akr	Plant Conserved	1.4	11
Pde_miRNA_10	pde-MIRf10816a	ptc-MIRf10816-akr	Plant Conserved	10.7	17
Pde_miRNA_100	pde-MIRf11808a	ptc-MIRf11808-akr	Plant Conserved	1.2	16
Pde_miRNA_101	pde-MIRf11059a	ptc-MIRf11059-akr	Plant Conserved	1	22
Pde_miRNA_102	pde-MIRf11059b	ptc-MIRf11059-akr	Plant Conserved	2	15
Pde_miRNA_105	pde-MIR156c	ptc-MIR159c	Plant Conserved	1.2	425
Pde_miRNA_106	pde-MIRf12026a	ghr-MIR319b	Plant Conserved	1.4	1875
Pde_miRNA_107	pde-MIR159a	gba-MIR166z	Plant Conserved	1.2	321925
Pde_miRNA_108	pde-MIR319a	ptc-MIR472b	Plant Conserved	1.3	4360
Pde_miRNA_109	pde-MIR166j	gba-MIR172r	Plant Conserved	1.4	31
Pde_miRNA_11	pde-MIR472b	peu-MIR2912b	Plant Conserved	2.3	30
Pde_miRNA_112	pde-MIR172c	gba-MIR172t	Plant Conserved	412.3	158
Pde_miRNA_114	pde-MIR2912a	ptc-MIR6459b	Plant Conserved	386.6	498
Pde_miRNA_116	pde-MIR5083a	gba-MIR156p	Plant Conserved	1.6	5340
Pde_miRNA_117	pde-MIR5083b	gba-MIR156p	Plant Conserved	10.9	5340
Pde_miRNA_118	pde-MIR172f	gba-MIR156p	Plant Conserved	1.9	5340
Pde_miRNA_121	pde-MIRf10162	gba-MIR166v	Plant Conserved	1.6	288593
Pde_miRNA_122	pde-MIR6459	gba-MIR166v	Plant Conserved	3.5	287035
Pde_miRNA_123	pde-MIR1069	gba-MIR166v	Plant Conserved	331	287025
Pde_miRNA_124	pde-MIR156d	vvi-MIR172c	Plant Conserved	428.2	55
Pde_miRNA_125	pde-MIR156e	vvi-MIR172c	Plant Conserved	2	52
Pde_miRNA_126	pde-MIR156f	gba-MIR172r	Plant Conserved	1.2	32
Pde_miRNA_127	pde-MIR6234a	ghr-MIR398a	Plant Conserved	1	1800
Pde_miRNA_129	pde-MIRf10517e	gba-MIR162c	Plant Conserved	2.3	1467
Pde_miRNA_130	pde-MIR6234b	gba-MIR162c	Plant Conserved	1.2	1467
Pde_miRNA_131	pde-MIR166d	ghr-MIR398c	Plant Conserved	1.1	12
Pde_miRNA_139	pde-MIR166e	gba-MIR166v	Plant Conserved	1.3	289481
Pde_miRNA_140	pde-MIR166f	gba-MIR166v	Plant Conserved	1.5	289549
Pde_miRNA_141	pde-MIR172a	ptc-MIR482b	Plant Conserved	1.1	153
Pde_miRNA_143	pde-MIR172b	ptc-MIR472a	Plant Conserved	1.1	3517
Pde_miRNA_144	pde-MIR172d	gba-MIR403b	Plant Conserved	1.2	5233
Pde_miRNA_145	pde-MIR398d	gba-MIR403b	Plant Conserved	1.5	5551
Pde_miRNA_146	pde-MIRf10467a	gma-MIR1511	Plant Conserved	1	12
Pde_miRNA_151	pde-MIR162a	gba-MIR479d	Plant Conserved	1.5	90
Pde_miRNA_153	pde-MIRf11628	ptc-MIRf12503-akr	Plant Conserved	2.1	13
Pde_miRNA_158	pde-MIR162b	ptc-MIRf12158-akr	Plant Conserved	1.1	89
Pde_miRNA_159	pde-MIR398b	ptc-MIRf12158-akr	Plant Conserved	1.3	89
Pde_miRNA_16	pde-MIRf12026b	gba-MIR390i	Plant Conserved	1	780
Pde_miRNA_160	pde-MIRf12026c	gba-MIR171c	Plant Conserved	1.3	379
Pde_miRNA_165	pde-MIRf12026d	gba-MIR169u	Plant Conserved	1.3	5
Pde_miRNA_17	pde-MIRf12026e	gba-MIR390i	Plant Conserved	1.1	780
Pde_miRNA_171	pde-MIRf12026f	ptc-MIR482c	Plant Conserved	1.1	802
Pde_miRNA_172	pde-MIRf12026g	ptc-MIR1448	Plant Conserved	1.3	5491
Pde_miRNA_173	pde-MIRf12026h	ptc-MIRf11885-akr	Plant Conserved	1.5	7
Pde_miRNA_174	pde-MIR166g	gba-MIR171c	Plant Conserved	1.6	379
Pde_miRNA_175	pde-MIR160c	gba-MIR171c	Plant Conserved	1.4	379
Pde_miRNA_176	pde-MIR166h	ptc-MIRf11885-akr	Plant Conserved	1.2	13
Pde_miRNA_177	pde-MIR482c	ptc-MIR1450	Plant Conserved	82.3	4113
Pde_miRNA_18	pde-MIR472a	gba-MIR390i	Plant Conserved	1.8	731
Pde_miRNA_181	pde-MIR403a	gba-MIR393e	Plant Conserved	1	293
Pde_miRNA_182	pde-MIR403b	gba-MIR393e	Plant Conserved	1.2	293
Pde_miRNA_183	pde-MIR1511	gba-MIR168b	Plant Conserved	18.8	4255
Pde_miRNA_184	pde-MIRf10794a	ptc-MIR6427	Plant Conserved	1.2	202
Pde_miRNA_186	pde-MIRf10794b	ptc-MIR3627a	Plant Conserved	1	36
Pde_miRNA_189	pde-MIR9472	ptc-MIR475c	Plant Conserved	1.4	148
Pde_miRNA_19	pde-MIR160d	gba-MIR390i	Plant Conserved	1.6	729
Pde_miRNA_190	pde-MIR164a	gba-MIR167q	Plant Conserved	13	114
Pde_miRNA_191	pde-MIR479	gba-MIR167q	Plant Conserved	10.7	108
Pde_miRNA_192	pde-MIR5298	gba-MIR167q	Plant Conserved	1.7	96
Pde_miRNA_193	pde-MIRf12503a	gba-MIR167q	Plant Conserved	1.3	104
Pde_miRNA_194	pde-MIR5565	gba-MIR167c	Plant Conserved	225.1	4124
Pde_miRNA_195	pde-MIR5565	gba-MIR167c	Plant Conserved	2.3	4007
Pde_miRNA_196	pde-MIR5803	gba-MIR167q	Plant Conserved	1.7	256
Pde_miRNA_197	pde-MIR9472	gba-MIR167q	Plant Conserved	2.1	257
Pde_miRNA_198	pde-MIRf12158a	gba-MIR166v	Plant Conserved	1.9	287760
Pde_miRNA_199	pde-MIRf12158b	gba-MIR156p	Plant Conserved	1.3	4949
Pde_miRNA_200	pde-MIR390a	gba-MIR156p	Plant Conserved	27.5	4945
Pde_miRNA_201	pde-MIR171a	gba-MIR156p	Plant Conserved	320.4	4916
Pde_miRNA_202	pde-MIR393a	gba-MIR156p	Plant Conserved	1.4	4916
Pde_miRNA_203	pde-MIR8633	gba-MIR156p	Plant Conserved	1.3	4931
Pde_miRNA_204	pde-MIR156a	gba-MIR156p	Plant Conserved	1.3	4920
Pde_miRNA_205	pde-MIR169	gba-MIR156p	Plant Conserved	1.3	4895
Pde_miRNA_206	pde-MIRf10448a	ptc-MIR6430	Plant Conserved	7580.4	4
Pde_miRNA_209	pde-MIRf11890a	gba-MIR530b	Plant Conserved	146369	11
Pde_miRNA_210	pde-MIRf11890b	gba-MIR160g	Plant Conserved	34.2	10
Pde_miRNA_211	pde-MIRf11890c	gba-MIR160o	Plant Conserved	32.5	554
Pde_miRNA_212	pde-MIR390b	gba-MIR160o	Plant Conserved	17.5	561
Pde_miRNA_213	pde-MIRf11570	gba-MIR160o	Plant Conserved	1.9	561
Pde_miRNA_214	pde-MIR482d	gba-MIR160o	Plant Conserved	1.2	557
Pde_miRNA_215	pde-MIR1448	gba-MIR160o	Plant Conserved	751.6	558
Pde_miRNA_219	pde-MIRf11885b	gba-MIR164m	Plant Conserved	1.3	317
Pde_miRNA_22	pde-MIR171b	ptc-MIRf12436-akr	Plant Conserved	1.4	10
Pde_miRNA_220	pde-MIR171c	gba-MIR164m	Plant Conserved	1.4	317
Pde_miRNA_221	pde-MIRf11885c	gba-MIR164m	Plant Conserved	1.1	317
Pde_miRNA_222	pde-MIR1450	gba-MIR164m	Plant Conserved	1.2	317
Pde_miRNA_223	pde-MIR5633	ptc-MIRf10878-akr	Plant Conserved	1.1	14
Pde_miRNA_224	pde-MIR482b	ghr-MIR398c	Plant Conserved	1.4	12
Pde_miRNA_226	pde-MIR390c	ptc-MIRf10878-akr	Plant Conserved	88.5	45
Pde_miRNA_227	pde-MIR393e	gba-MIR171c	Plant Conserved	6.6	379
Pde_miRNA_228	pde-MIR393f	gba-MIR171c	Plant Conserved	2	379
Pde_miRNA_229	pde-MIR168	gba-MIR171c	Plant Conserved	1.4	379
Pde_miRNA_230	pde-MIR6427	gba-MIR171c	Plant Conserved	1.3	379
Pde_miRNA_231	pde-MIR393b	ptc-MIR6440d	Plant Conserved	1.1	12
Pde_miRNA_232	pde-MIR3627a	ptc-MIR6440d	Plant Conserved	1.2	19
Pde_miRNA_233	pde-MIR7502	ptc-MIR6440d	Plant Conserved	1.5	14
Pde_miRNA_234	pde-MIR2912f	peu-MIR2912b	Plant Conserved	1.6	54
Pde_miRNA_235	pde-MIR475	ptc-MIRf12436-akr	Plant Conserved	47.6	13
Pde_miRNA_236	pde-MIR390d	ptc-MIRf12506-akr	Plant Conserved	1.4	7
Pde_miRNA_237	pde-MIR167c	ptc-MIRf12506-akr	Plant Conserved	1.2	7
Pde_miRNA_238	pde-MIR167d	ptc-MIRf12506-akr	Plant Conserved	1	7
Pde_miRNA_239	pde-MIR167e	ptc-MIRf12506-akr	Plant Conserved	1.1	7
Pde_miRNA_240	pde-MIR167f	ptc-MIRf12523-akr	Plant Conserved	1.4	18
Pde_miRNA_241	pde-MIR167a	ptc-MIRf12236-akr	Plant Conserved	45.8	2179
Pde_miRNA_242	pde-MIR167b	ptc-MIRf12236-akr	Plant Conserved	45.7	2188
Pde_miRNA_243	pde-MIR167g	gba-MIR396y	Plant Conserved	1.2	11837
Pde_miRNA_244	pde-MIR167h	gba-MIR396y	Plant Conserved	1.1	11824
Pde_miRNA_245	pde-MIR166i	gba-MIR396y	Plant Conserved	1.3	11824
Pde_miRNA_246	pde-MIR156g	gba-MIR396h	Plant Conserved	1.2	26899
Pde_miRNA_247	pde-MIR1873	gba-MIR396h	Plant Conserved	1.4	26255
Pde_miRNA_249	pde-MIR8663	zma-MIR166g	Plant Conserved	1.4	2
Pde_miRNA_25	pde-MIR156h	gba-MIR166z	Plant Conserved	1.6	321925
Pde_miRNA_251	pde-MIR156i	ptc-MIRf12189-akr	Plant Conserved	1.2	1
Pde_miRNA_252	pde-MIR156j	ptc-MIRf12082-akr	Plant Conserved	1.4	44
Pde_miRNA_253	pde-MIR156k	ptc-MIRf12082-akr	Plant Conserved	418.5	35
Pde_miRNA_254	pde-MIR156l	ptc-MIRf12082-akr	Plant Conserved	3040.1	35
Pde_miRNA_255	pde-MIR156m	ptc-MIRf12082-akr	Plant Conserved	1.7	35
Pde_miRNA_257	pde-MIR6430	gba-MIR156z	Plant Conserved	2	6861
Pde_miRNA_258	pde-MIR4414	gba-MIR156z	Plant Conserved	1.5	6848
Pde_miRNA_259	pde-MIR2608a	gba-MIR156z	Plant Conserved	2357.9	6876
Pde_miRNA_26	pde-MIR530b	ptc-MIRf11989-akr	Plant Conserved	26.3	328
Pde_miRNA_260	pde-MIR530a	gba-MIR156z	Plant Conserved	10	6844
Pde_miRNA_261	pde-MIR160f	gba-MIR156z	Plant Conserved	1.4	7055
Pde_miRNA_262	pde-MIR160g	ptc-MIRf12523-akr	Plant Conserved	152.6	15
Pde_miRNA_263	pde-MIR160h	ptc-MIRf12523-akr	Plant Conserved	152.6	15
Pde_miRNA_264	pde-MIR160i	ptc-MIRf12523-akr	Plant Conserved	2176.9	9
Pde_miRNA_265	pde-MIR160j	bra-MIR5722	Plant Conserved	105.9	16
Pde_miRNA_266	pde-MIR160k	ptc-MIRf11808-akr	Plant Conserved	37.4	15
Pde_miRNA_267	pde-MIRf11730	gba-MIR156o	Plant Conserved	2.4	5457
Pde_miRNA_269	pde-MIR5776	gba-MIR394k	Plant Conserved	1.2	300
Pde_miRNA_275	pde-MIR2912g	ptc-MIRf12506-akr	Plant Conserved	2045.7	11
Pde_miRNA_276	pde-MIR164b	ptc-MIRf12506-akr	Plant Conserved	133.4	11
Pde_miRNA_277	pde-MIRf12436a	ptc-MIRf12506-akr	Plant Conserved	133.8	11
Pde_miRNA_278	pde-MIR164c	ptc-MIRf12506-akr	Plant Conserved	146780	11
Pde_miRNA_279	pde-MIR164d	ptc-MIRf12506-akr	Plant Conserved	2574.9	11
Pde_miRNA_28	pde-MIR164e	ptc-MIRf10526-akr	Plant Conserved	2572.8	639
Pde_miRNA_280	pde-MIRf10878a	ptc-MIRf12506-akr	Plant Conserved	2795.1	11
Pde_miRNA_281	pde-MIR398c	ptc-MIRf12506-akr	Plant Conserved	2795	11
Pde_miRNA_283	pde-MIR8642	ptc-MIRf11301-akr	Plant Conserved	2510.5	13
Pde_miRNA_284	pde-MIRf10878b	tcc-MIR396e	Plant Conserved	2496.7	223
Pde_miRNA_285	pde-MIR171d	ptc-MIRf12503-akr	Plant Conserved	3.3	23
Pde_miRNA_286	pde-MIR171e	ptc-MIRf12503-akr	Plant Conserved	1.3	15
Pde_miRNA_291	pde-MIR171f	ptc-MIR827	Plant Conserved	2.1	12
Pde_miRNA_299	pde-MIR160a	ptc-MIRf12506-akr	Plant Conserved	2.1	10
Pde_miRNA_3	pde-MIR171g	ptc-MIRf12523-akr	Plant Conserved	1.8	18
Pde_miRNA_30	pde-MIR6440a	ptc-MIRf10336-akr	Plant Conserved	1.4	13
Pde_miRNA_34	pde-MIR6440b	gba-MIR477k	Plant Conserved	2.2	27
Pde_miRNA_35	pde-MIR6440c	ptc-MIR473a	Plant Conserved	1.9	145
Pde_miRNA_37	pde-MIR2912b	ptc-MIRf10282-akr	Plant Conserved	2.2	120
Pde_miRNA_38	pde-MIRf12436b	gba-MIR172r	Plant Conserved	1.7	31
Pde_miRNA_41	pde-MIRf12506a	ptc-MIR6425d	Plant Conserved	1.7	1063
Pde_miRNA_42	pde-MIRf12506b	gba-MIR159c	Plant Conserved	1.4	26757
Pde_miRNA_43	pde-MIRf12506c	gba-MIR159c	Plant Conserved	1.5	26816
Pde_miRNA_44	pde-MIRf12506d	ptc-MIRf11877-akr	Plant Conserved	1.6	15
Pde_miRNA_46	pde-MIR394a	mes-MIR482	Plant Conserved	11.7	4152
Pde_miRNA_47	pde-MIRf12523a	peu-MIR2912b	Plant Conserved	1111.7	2
Pde_miRNA_49	pde-MIRf12236a	gba-MIR403b	Plant Conserved	6055.3	5240
Pde_miRNA_5	pde-MIRf12236b	ptc-MIRf11885-akr	Plant Conserved	6035.5	39
Pde_miRNA_55	pde-MIR396d	ptc-MIRf10877-akr	Plant Conserved	1.7	2
Pde_miRNA_58	pde-MIR396e	ghr-MIR319c	Plant Conserved	2	6
Pde_miRNA_59	pde-MIR396f	gba-MIR167q	Plant Conserved	2	72
Pde_miRNA_6	pde-MIR396b	ptc-MIRf10816-akr	Plant Conserved	1.9	17
Pde_miRNA_60	pde-MIR396c	ptc-MIRf12541-akr	Plant Conserved	1.1	12
Pde_miRNA_68	pde-MIRf12073	ptc-MIRf12236-akr	Plant Conserved	1.1	33
Pde_miRNA_7	pde-MIR166c	ptc-MIRf10816-akr	Plant Conserved	1.1	17
Pde_miRNA_71	pde-MIR166k	ptc-MIR481b	Plant Conserved	1.3	41
Pde_miRNA_76	pde-MIR6118	ptc-MIR1444e	Plant Conserved	1.1	235
Pde_miRNA_8	pde-MIRf12189	ptc-MIRf10816-akr	Plant Conserved	1.3	18
Pde_miRNA_82	pde-MIRf12082a	peu-MIR2912b	Plant Conserved	1.2	644
Pde_miRNA_86	pde-MIRf12082b	gba-MIR171i	Plant Conserved	1.2	145
Pde_miRNA_87	pde-MIRf12082c	gba-MIR171i	Plant Conserved	1.7	145
Pde_miRNA_88	pde-MIRf12082d	zma-MIR408b	Plant Conserved	2.8	814
Pde_miRNA_89	pde-MIR156n	ptc-MIRf10816-akr	Plant Conserved	3	18
Pde_miRNA_9	pde-MIR156o	ptc-MIRf10816-akr	Plant Conserved	1.4	18
Pde_miRNA_98	pde-MIR156p	peu-MIR2912b	Plant Conserved	1.6	620
Pde_miRNA_103	pde-MIRf11989	ath-MIR156o	Plant novel	1.6	16
Pde_miRNA_104	pde-MIR156q	ptc-MIRf12026-akr	Plant novel	1.5	79
Pde_miRNA_110	pde-MIR156r	osa-MIR5083	Plant novel	1.1	29
Pde_miRNA_111	pde-MIRf12523b	osa-MIR5083	Plant novel	1.1	29
Pde_miRNA_113	pde-MIRf12523c	ptc-MIRf10162-akr	Plant novel	412.2	35
Pde_miRNA_115	pde-MIRf12523d	ppt-MIR1069	Plant novel	385.5	5
Pde_miRNA_119	pde-MIR5722	sbi-MIR6234b	Plant novel	1.4	12731
Pde_miRNA_12	pde-MIRf11808b	ath-MIRf10517-npr	Plant novel	3.1	424
Pde_miRNA_120	pde-MIR156b	sbi-MIR6234b	Plant novel	1.8	13274
Pde_miRNA_128	pde-MIRf10039	ptc-MIRf10467-akr	Plant novel	1.2	10
Pde_miRNA_13	pde-MIR394b	ptc-MIRf11628-akr	Plant novel	75.3	2
Pde_miRNA_132	pde-MIRf12527	ptc-MIRf12026-akr	Plant novel	1.1	71
Pde_miRNA_133	pde-MIR2912h	ptc-MIRf12026-akr	Plant novel	1.9	77
Pde_miRNA_134	pde-MIRf10599	ptc-MIRf12026-akr	Plant novel	1.1	71
Pde_miRNA_135	pde-MIR5715a	ptc-MIRf12026-akr	Plant novel	1.9	77
Pde_miRNA_136	pde-MIR5715b	ptc-MIRf12026-akr	Plant novel	15558.1	77
Pde_miRNA_137	pde-MIR5715c	ptc-MIRf12026-akr	Plant novel	15594.6	77
Pde_miRNA_138	pde-MIRf12506e	ptc-MIRf12026-akr	Plant novel	1.7	77
Pde_miRNA_14	pde-MIRf12506f	ppt-MIR160d	Plant novel	2	14
Pde_miRNA_147	pde-MIRf12506g	osa-MIRf10794-npr	Plant novel	2.8	67
Pde_miRNA_148	pde-MIRf12506h	osa-MIRf10794-npr	Plant novel	1.2	67
Pde_miRNA_149	pde-MIRf12506i	sly-MIR9472	Plant novel	1.3	19
Pde_miRNA_15	pde-MIRf10526	ppt-MIR160d	Plant novel	1.6	16
Pde_miRNA_150	pde-MIRf12506j	zma-MIR164h	Plant novel	1.4	40
Pde_miRNA_152	pde-MIRf12506k	ghr-MIR5298	Plant novel	6.6	24
Pde_miRNA_154	pde-MIRf11301	ghr-MIR5565a	Plant novel	1.1	29
Pde_miRNA_155	pde-MIR396a	ghr-MIR5565a	Plant novel	1.2	29
Pde_miRNA_156	pde-MIRf12503b	osa-MIR5803	Plant novel	1.2	60
Pde_miRNA_157	pde-MIRf12503c	sly-MIR9472	Plant novel	1.5	21
Pde_miRNA_161	pde-MIR3954	gba-MIR393b	Plant novel	1.3	44
Pde_miRNA_163	pde-MIRf10467b	gba-MIR8633b	Plant novel	2.4	12
Pde_miRNA_164	pde-MIRf10467c	cpt-MIR156b	Plant novel	1.1	29
Pde_miRNA_166	pde-MIR400	ptc-MIRf10448-akr	Plant novel	1.8	10
Pde_miRNA_167	pde-MIR166a	osa-MIRf11890-npr	Plant novel	1.5	18
Pde_miRNA_168	pde-MIR827	osa-MIRf11890-npr	Plant novel	1.3	23
Pde_miRNA_169	pde-MIR166b	osa-MIRf11890-npr	Plant novel	1.5	18
Pde_miRNA_170	pde-MIRf11890d	osa-MIRf11570-npr	Plant novel	1.2	11
Pde_miRNA_178	pde-MIR160e	ath-MIR5633	Plant novel	82.5	51
Pde_miRNA_179	pde-MIR160b	pvu-MIR482	Plant novel	699.5	33
Pde_miRNA_185	pde-MIRf11330a	gba-MIR393d	Plant novel	4	70
Pde_miRNA_187	pde-MIRf10448b	gba-MIR7502f	Plant novel	102.3	12
Pde_miRNA_188	pde-MIRf11890e	peu-MIR2912b	Plant novel	1.3	329
Pde_miRNA_2	pde-MIRf12506l	ghr-MIR1873b	Plant novel	1.4	37
Pde_miRNA_20	pde-MIRf12523e	gra-MIR8663b	Plant novel	82.3	10
Pde_miRNA_207	pde-MIRf10336	mtr-MIR4414b	Plant novel	7598.4	79
Pde_miRNA_208	pde-MIR8709	mtr-MIR2608	Plant novel	1.9	11
Pde_miRNA_21	pde-MIR395a	lus-MIR530a	Plant novel	146364	20
Pde_miRNA_216	pde-MIR395b	ptc-MIRf11730-akr	Plant novel	754.9	60
Pde_miRNA_217	pde-MIR477	gma-MIR5776	Plant novel	2.4	8
Pde_miRNA_218	pde-MIR473a	peu-MIR2912b	Plant novel	1.2	327
Pde_miRNA_225	pde-MIRf10282	gba-MIR8642a	Plant novel	147650	16
Pde_miRNA_23	pde-MIR172e	tcc-MIR160b	Plant novel	1.9	2
Pde_miRNA_24	pde-MIRf11495	vvi-MIR394c	Plant novel	1.7	10
Pde_miRNA_248	pde-MIRf12405	osa-MIRf12073-npr	Plant novel	4	12
Pde_miRNA_250	pde-MIR395c	cca-MIR6118	Plant novel	1.3	2
Pde_miRNA_268	pde-MIR6425	ptc-MIRf10039-akr	Plant novel	1.2	17
Pde_miRNA_27	pde-MIR159b	ptc-MIRf12527-akr	Plant novel	78.4	9
Pde_miRNA_270	pde-MIR159c	peu-MIR2912b	Plant novel	1.2	329
Pde_miRNA_271	pde-MIRf11877	ptc-MIRf10599-akr	Plant novel	1.7	13
Pde_miRNA_272	pde-MIRf10887	bra-MIR5715	Plant novel	1.8	45
Pde_miRNA_273	pde-MIR482a	bra-MIR5715	Plant novel	54.5	45
Pde_miRNA_274	pde-MIR2912c	bra-MIR5715	Plant novel	2104.6	45
Pde_miRNA_287	pde-MIR5715d	gba-MIR3954d	Plant novel	1.3	19
Pde_miRNA_288	pde-MIR403c	ptc-MIRf10467-akr	Plant novel	7.1	7
Pde_miRNA_289	pde-MIRf11885d	ptc-MIRf10467-akr	Plant novel	7.1	7
Pde_miRNA_29	pde-MIR5677a	ath-MIR400	Plant novel	2.3	628
Pde_miRNA_290	pde-MIR5677b	sly-MIR166a	Plant novel	2	2
Pde_miRNA_292	pde-MIRf10411	sly-MIR166a	Plant novel	285.6	4
Pde_miRNA_293	pde-MIR5083c	osa-MIRf11890-npr	Plant novel	286.4	8
Pde_miRNA_294	pde-MIRf11076	ppt-MIR160d	Plant novel	1.2	16
Pde_miRNA_295	pde-MIRf10877	tcc-MIR160b	Plant novel	1.1	2
Pde_miRNA_296	pde-MIR8775	osa-MIRf11330-npr	Plant novel	1.2	15
Pde_miRNA_297	pde-MIR319b	ptc-MIRf10448-akr	Plant novel	1.8	11
Pde_miRNA_298	pde-MIR167i	osa-MIRf11890-npr	Plant novel	2	16
Pde_miRNA_31	pde-MIRf10816b	gba-MIR8709j	Plant novel	1.2	15
Pde_miRNA_32	pde-MIRf12541	sly-MIR395a	Plant novel	1.3	17
Pde_miRNA_33	pde-MIR5528	sly-MIR395a	Plant novel	1.3	14
Pde_miRNA_39	pde-MIRf10467d	ptc-MIRf11495-akr	Plant novel	2	317
Pde_miRNA_4	pde-MIR2912i	ptc-MIRf12405-akr	Plant novel	1.6	32
Pde_miRNA_40	pde-MIR2912j	bdi-MIR395d	Plant novel	1.4	2
Pde_miRNA_45	pde-MIR2912k	ptc-MIRf10887-akr	Plant novel	1.1	1
Pde_miRNA_48	pde-MIR2912l	bra-MIR5715	Plant novel	1117.6	49
Pde_miRNA_50	pde-MIR2912m	gma-MIR5677	Plant novel	6035.4	64
Pde_miRNA_51	pde-MIRf12236c	gma-MIR5677	Plant novel	1.8	67
Pde_miRNA_52	pde-MIR395d	ptc-MIRf10411-akr	Plant novel	13388.4	25
Pde_miRNA_53	pde-MIRf10816c	osa-MIR5083	Plant novel	1.1	35
Pde_miRNA_54	pde-MIRf11330b	ptc-MIRf11076-akr	Plant novel	1.7	20
Pde_miRNA_56	pde-MIR481	gba-MIR8775a	Plant novel	1.1	53
Pde_miRNA_61	pde-MIR5139a	ghr-MIR5528a	Plant novel	2.1	10
Pde_miRNA_62	pde-MIR5139b	ptc-MIRf10467-akr	Plant novel	3494.3	11
Pde_miRNA_63	pde-MIR7492b	peu-MIR2912b	Plant novel	3509.5	315
Pde_miRNA_64	pde-MIR1444e	peu-MIR2912b	Plant novel	1.5	302
Pde_miRNA_65	pde-MIR2912n	peu-MIR2912b	Plant novel	1.9	345
Pde_miRNA_66	pde-MIR2912o	peu-MIR2912b	Plant novel	1.1	346
Pde_miRNA_67	pde-MIRf10816d	peu-MIR2912b	Plant novel	1	345
Pde_miRNA_69	pde-MIR398a	osa-MIR395l	Plant novel	1.4	813
Pde_miRNA_70	pde-MIR2912d	osa-MIRf11330-npr	Plant novel	1.3	30
Pde_miRNA_72	pde-MIR7492a	ghr-MIR5139d	Plant novel	2.5	35
Pde_miRNA_73	pde-MIR2628b	ghr-MIR5139d	Plant novel	1.3	35
Pde_miRNA_75	pde-MIR8709a	gba-MIR7492eo	Plant novel	1.3	585
Pde_miRNA_77	pde-MIR171h	peu-MIR2912b	Plant novel	1.3	329
Pde_miRNA_78	pde-MIR171i	peu-MIR2912b	Plant novel	1.3	330
Pde_miRNA_81	pde-MIR408	ghr-MIR398a	Plant novel	1.4	23
Pde_miRNA_83	pde-MIRf10816e	gba-MIR7492cm	Plant novel	1.2	33
Pde_miRNA_84	pde-MIRf10816f	mtr-MIR2628	Plant novel	1.7	2
Pde_miRNA_85	pde-MIR857	gba-MIR8709e	Plant novel	1	148
Pde_miRNA_90	pde-MIR2912p	aly-MIR857	Plant novel	1.1	74
Pde_miRNA_91	pde-MIRf11330c	peu-MIR2912b	Plant novel	1.1	329
Pde_miRNA_92	pde-MIR3636	osa-MIRf11330-npr	Plant novel	3.3	16
Pde_miRNA_95	pde-MIR2912q	vvi-MIR3636	Plant novel	3.1	16128
Pde_miRNA_96	pde-MIRf11235	peu-MIR2912b	Plant novel	1.5	331
Pde_miRNA_97	pde-MIR2912e	ptc-MIRf11235-akr	Plant novel	1.1	200
Pde_miRNA_99	pde-MIR7507	ghr-MIR7507	Plant novel	1.1	43
				0

## Sheet: S9
Table S9. Predicted miRNAs in response to different fungal treatments in Populus trichocarpa.
miRNA ID	miRNA name	Best blast hit	Conservation	miRDPscore	hairpin	totalCounts
Ptr_miRNA_100	ptr-miR6462e	ptc-miR6462e	Plant_conserved	12.9	105	23
Ptr_miRNA_102	ptr-miR394a	gba-miR394a	Plant_conserved	2.1	143	308
Ptr_miRNA_103	ptr-miR166b	gba-miR166a	Plant_conserved	147650	143	289607
Ptr_miRNA_109	ptr-miR167f	ghr-miR167a	Plant_conserved	2096.4	57	4111
Ptr_miRNA_11	ptr-miR2912a	peu-miR2912a	Plant_conserved	1.2	103	686
Ptr_miRNA_110	ptr-miR2912b	peu-miR2912a	Plant_conserved	332.4	103	664
Ptr_miRNA_112	ptr-miR166c	gba-miR166a	Plant_conserved	1.7	86	288737
Ptr_miRNA_113	ptr-miR166d	gba-miR166a	Plant_conserved	2.1	118	288737
Ptr_miRNA_118	ptr-miR2912c	peu-miR2912a	Plant_conserved	1.2	78	374
Ptr_miRNA_120	ptr-miR2912d	peu-miR2912a	Plant_conserved	1.5	79	416
Ptr_miRNA_122	ptr-miR160a	ahy-miR160-5p	Plant_conserved	7	73	11
Ptr_miRNA_126	ptr-miR319b	ghr-miR319a	Plant_conserved	1.4	88	11
Ptr_miRNA_127	ptr-miR156e	gba-miR156c	Plant_conserved	2578.8	77	5056
Ptr_miRNA_129	ptr-miR396d	cme-miR396e	Plant_conserved	1.7	109	225
Ptr_miRNA_13	ptr-miR390a	gba-miR390a	Plant_conserved	412.3	109	806
Ptr_miRNA_130	ptr-miR156f	gba-miR156c	Plant_conserved	2510.5	109	4921
Ptr_miRNA_131	ptr-miR156g	gba-miR156c	Plant_conserved	2572.8	109	5044
Ptr_miRNA_133	ptr-miR396b	dpr-miR396	Plant_conserved	6035.5	109	11836
Ptr_miRNA_134	ptr-miR2912e	peu-miR2912a	Plant_conserved	1	109	376
Ptr_miRNA_140	ptr-miR171h	csi-miR171a	Plant_conserved	82.5	73	160
Ptr_miRNA_142	ptr-miR396a	aly-miR396b-5p	Plant_conserved	13387.2	234	26256
Ptr_miRNA_144	ptr-miR390b	gba-miR390a	Plant_conserved	385.5	110	754
Ptr_miRNA_148	ptr-miR166e	gba-miR166a	Plant_conserved	2	73	288737
Ptr_miRNA_150	ptr-miR827	aly-miR827-3p	Plant_conserved	1.3	77	12
Ptr_miRNA_154	ptr-miR2912f	peu-miR2912a	Plant_conserved	1.3	69	628
Ptr_miRNA_155	ptr-miR2912g	peu-miR2912a	Plant_conserved	1.2	74	369
Ptr_miRNA_156	ptr-miR2912h	peu-miR2912a	Plant_conserved	1.3	74	308
Ptr_miRNA_16	ptr-miR2912i	peu-miR2912a	Plant_conserved	1.1	90	716
Ptr_miRNA_163	ptr-miR2912j	peu-miR2912a	Plant_conserved	1.2	84	374
Ptr_miRNA_165	ptr-miR172a	cme-miR172a	Plant_conserved	34.4	75	65
Ptr_miRNA_169	ptr-miR166a	bdi-miR166e-3p	Plant_conserved	1.7	140	609425
Ptr_miRNA_171	ptr-miR475a	ptc-miR475a-5p	Plant_conserved	1.6	67	494
Ptr_miRNA_174	ptr-miR160b	gba-miR160h	Plant_conserved	285.8	89	558
Ptr_miRNA_176	ptr-miR403a	aly-miR403a-3p	Plant_conserved	2	77	5551
Ptr_miRNA_179	ptr-miR167a	ahy-miR167-3p	Plant_conserved	133.4	55	261
Ptr_miRNA_182	ptr-miR398a	aly-miR398b-3p	Plant_conserved	1.4	73	1803
Ptr_miRNA_183	ptr-miR172f	gba-miR172j	Plant_conserved	17.4	54	32
Ptr_miRNA_185	ptr-miR530	aqc-miR530	Plant_conserved	1.4	89	10
Ptr_miRNA_187	ptr-miR172b	aqc-miR172b	Plant_conserved	82.7	89	160
Ptr_miRNA_188	ptr-miR390c	gba-miR390a	Plant_conserved	412.4	89	806
Ptr_miRNA_19	ptr-miR160c	gba-miR160h	Plant_conserved	2	91	561
Ptr_miRNA_190	ptr-miR166j	bdi-miR166e-3p	Plant_conserved	1.6	74	609425
Ptr_miRNA_194	ptr-miRf10010a	ptc-miRf10010-akr	Plant_conserved	1.6	117	2
Ptr_miRNA_195	ptr-miR398	ahy-miR398	Plant_conserved	2.2	69	12
Ptr_miRNA_198	ptr-miR160d	gba-miR160h	Plant_conserved	286.4	61	559
Ptr_miRNA_2	ptr-miR2912k	peu-miR2912a	Plant_conserved	1.2	161	374
Ptr_miRNA_200	ptr-miR172g	gba-miR172j	Plant_conserved	1.1	129	31
Ptr_miRNA_201	ptr-miR172h	gba-miR172j	Plant_conserved	1.9	131	31
Ptr_miRNA_202	ptr-miR172c	cme-miR172a	Plant_conserved	32.6	68	62
Ptr_miRNA_204	ptr-miR403b	aly-miR403a-3p	Plant_conserved	1.7	66	5237
Ptr_miRNA_206	ptr-miR167g	ahy-miR167-3p	Plant_conserved	133.9	64	262
Ptr_miRNA_208	ptr-miR2912l	peu-miR2912a	Plant_conserved	1.4	84	368
Ptr_miRNA_210	ptr-miR2912m	peu-miR2912a	Plant_conserved	1.3	84	422
Ptr_miRNA_220	ptr-miR160e	gba-miR160h	Plant_conserved	2.2	119	554
Ptr_miRNA_227	ptr-miR170a	gba-miR170a	Plant_conserved	2	52	383
Ptr_miRNA_228	ptr-miR397a	aly-miR397a-5p	Plant_conserved	2.1	90	66
Ptr_miRNA_234	ptr-miR170b	gba-miR170a	Plant_conserved	2	78	381
Ptr_miRNA_236	ptr-miR393a	cpa-miR393	Plant_conserved	152.6	85	297
Ptr_miRNA_239	ptr-miR156a	gba-miR156aa	Plant_conserved	3509.4	68	6882
Ptr_miRNA_243	ptr-miR171g	ach-miR171	Plant_conserved	49.7	95	96
Ptr_miRNA_245	ptr-miR156b	gba-miR156aa	Plant_conserved	3509.5	108	6882
Ptr_miRNA_247	ptr-miR159a	ath-miR159b	Plant_conserved	15594	122	30584
Ptr_miRNA_248	ptr-miR162a	aau-miR162	Plant_conserved	751.1	122	1472
Ptr_miRNA_251	ptr-miR1447	ptc-miR1447	Plant_conserved	4109.5	67	8058
Ptr_miRNA_255	ptr-miR2912n	peu-miR2912a	Plant_conserved	1.2	82	369
Ptr_miRNA_256	ptr-miR164b	gba-miR164c	Plant_conserved	1.8	82	317
Ptr_miRNA_262	ptr-miR2912o	peu-miR2912a	Plant_conserved	1.2	76	626
Ptr_miRNA_263	ptr-miR2912p	peu-miR2912a	Plant_conserved	1.4	119	693
Ptr_miRNA_27	ptr-miR170c	gba-miR170a	Plant_conserved	2	76	379
Ptr_miRNA_275	ptr-miR166f	gba-miR166a	Plant_conserved	146368	84	287094
Ptr_miRNA_277	ptr-miR164c	gba-miR164c	Plant_conserved	2.4	82	317
Ptr_miRNA_28	ptr-miR398b	aly-miR398b-3p	Plant_conserved	2	107	1801
Ptr_miRNA_282	ptr-miR319a	cpa-miR319	Plant_conserved	2.4	79	82
Ptr_miRNA_284	ptr-miR171d	gba-miR170a	Plant_conserved	1.9	71	381
Ptr_miRNA_289	ptr-miR393b	cpa-miR393	Plant_conserved	152.6	69	297
Ptr_miRNA_29	ptr-miR6427	ptc-miR6427-3p	Plant_conserved	108.4	69	210
Ptr_miRNA_293	ptr-miR166k	bdi-miR166e-3p	Plant_conserved	1.8	69	609684
Ptr_miRNA_294	ptr-miRf11767a	ptc-miRf11767-akr	Plant_conserved	2	69	4
Ptr_miRNA_295	ptr-miR2912q	peu-miR2912a	Plant_conserved	1.3	69	409
Ptr_miRNA_296	ptr-miR156c	gba-miR156aa	Plant_conserved	3494.5	122	6852
Ptr_miRNA_298	ptr-miR159b	ath-miR159b	Plant_conserved	15558.1	57	30514
Ptr_miRNA_299	ptr-miR166g	gba-miR166a	Plant_conserved	146780	59	287900
Ptr_miRNA_306	ptr-miR162b	aau-miR162	Plant_conserved	754.8	78	1479
Ptr_miRNA_307	ptr-miR390d	gba-miR390a	Plant_conserved	386.8	58	756
Ptr_miRNA_309	ptr-miR395a	gba-miR395a	Plant_conserved	3.8	79	5
Ptr_miRNA_313	ptr-miR2912r	peu-miR2912a	Plant_conserved	1.3	85	371
Ptr_miRNA_329	ptr-miR156d	gba-miR156aa	Plant_conserved	2.2	66	6880
Ptr_miRNA_337	ptr-miR396c	dpr-miR396	Plant_conserved	6055.2	131	11875
Ptr_miRNA_339	ptr-miR171i	csi-miR171a	Plant_conserved	82.2	94	160
Ptr_miRNA_341	ptr-miR396b	aly-miR396b-5p	Plant_conserved	1.4	69	26148
Ptr_miRNA_342	ptr-miR156h	gba-miR156c	Plant_conserved	2574.8	52	5048
Ptr_miRNA_356	ptr-miR156i	gba-miR156c	Plant_conserved	2795.1	93	5480
Ptr_miRNA_357	ptr-miR156j	gba-miR156c	Plant_conserved	1.3	129	5457
Ptr_miRNA_368	ptr-miR319c	ghr-miR319a	Plant_conserved	2.3	76	2683
Ptr_miRNA_369	ptr-miR476	hbr-miR476	Plant_conserved	204.2	76	400
Ptr_miRNA_370	ptr-miR2912s	peu-miR2912a	Plant_conserved	1.1	81	418
Ptr_miRNA_382	ptr-miR6456	ptc-miR6456	Plant_conserved	71.5	129	140
Ptr_miRNA_383	ptr-miR2912t	peu-miR2912a	Plant_conserved	1.2	129	419
Ptr_miRNA_385	ptr-miR2912u	peu-miR2912a	Plant_conserved	1.6	88	368
Ptr_miRNA_4	ptr-miR6440a	ptc-miR6440a	Plant_conserved	1.6	43	12
Ptr_miRNA_407	ptr-miR167b	gba-miR167a	Plant_conserved	1.6	85	105
Ptr_miRNA_433	ptr-miR156k	gba-miR156c	Plant_conserved	2496.7	57	4895
Ptr_miRNA_44	ptr-miR2912v	peu-miR2912a	Plant_conserved	1.4	76	367
Ptr_miRNA_45	ptr-miR164d	gba-miR164c	Plant_conserved	2	58	317
Ptr_miRNA_47	ptr-miRf11767b	ptc-miRf11767-akr	Plant_conserved	2	84	4
Ptr_miRNA_473	ptr-miR2912w	peu-miR2912a	Plant_conserved	1.2	58	420
Ptr_miRNA_48	ptr-miR166h	gba-miR166a	Plant_conserved	1.3	58	289539
Ptr_miRNA_5	ptr-miR166i	gba-miR166a	Plant_conserved	146364	57	287084
Ptr_miRNA_53	ptr-miR167c	gba-miR167a	Plant_conserved	1.8	81	97
Ptr_miRNA_55	ptr-miR167d	gba-miR167a	Plant_conserved	1.5	66	111
Ptr_miRNA_56	ptr-miR394b	gba-miR394a	Plant_conserved	2.5	85	306
Ptr_miRNA_57	ptr-miR171e	gba-miR170a	Plant_conserved	2.1	85	383
Ptr_miRNA_60	ptr-miR408	ahy-miR408-5p	Plant_conserved	699.6	226	1370
Ptr_miRNA_61	ptr-miR403c	aly-miR403a-3p	Plant_conserved	1.3	58	5309
Ptr_miRNA_62	ptr-miR2912x	peu-miR2912a	Plant_conserved	1.1	46	683
Ptr_miRNA_63	ptr-miR164a	bdi-miR164c-5p	Plant_conserved	3.5	46	4
Ptr_miRNA_65	ptr-miR6459a	ptc-miR6459a-3p	Plant_conserved	320.4	47	628
Ptr_miRNA_66	ptr-miR396e	aly-miR396b-5p	Plant_conserved	1.7	120	26902
Ptr_miRNA_68	ptr-miR399	aly-miR399b-3p	Plant_conserved	1.8	57	15
Ptr_miRNA_75	ptr-miRf10726	ptc-miRf10726-akr	Plant_conserved	1.7	57	2
Ptr_miRNA_76	ptr-miRf10279	ptc-miRf10279-akr	Plant_conserved	1.2	54	26
Ptr_miRNA_77	ptr-miR2912y	peu-miR2912a	Plant_conserved	1.3	57	382
Ptr_miRNA_78	ptr-miR172i	gba-miR172j	Plant_conserved	1.9	142	31
Ptr_miRNA_79	ptr-miR168a	aly-miR168a-5p	Plant_conserved	2177	50	4267
Ptr_miRNA_8	ptr-miR6440b	ptc-miR6440a	Plant_conserved	1.5	80	12
Ptr_miRNA_81	ptr-miR2912z	peu-miR2912a	Plant_conserved	1.1	68	417
Ptr_miRNA_84	ptr-miR2912aa	peu-miR2912a	Plant_conserved	1.3	107	683
Ptr_miRNA_86	ptr-miR171f	gba-miR170a	Plant_conserved	197.4	221	385
Ptr_miRNA_93	ptr-miR167e	gba-miR167a	Plant_conserved	1.3	80	117
Ptr_miRNA_96	ptr-miR6462e	ptc-miR6462e	Plant_conserved	10.4	97	18
Ptr_miRNA_1	ptr-miRf11570a	osa-miRf11570-npr	Plant_novel	1.6	74	14
Ptr_miRNA_105	ptr-miR482d	ghr-miR482d	Plant_novel	2	75	4186
Ptr_miRNA_107	ptr-miRf10610a	ptc-miRf10610-akr	Plant_novel	2.8	58	10
Ptr_miRNA_117	ptr-miRf10107a	ptc-miRf10107-akr	Plant_novel	1.6	110	13
Ptr_miRNA_135	ptr-miRf11683	ptc-miRf11683-akr	Plant_novel	1.3	109	68
Ptr_miRNA_136	ptr-miR403d	aly-miR403a-3p	Plant_novel	1.5	109	32
Ptr_miRNA_137	ptr-miR2111a	lja-miR2111-3p	Plant_novel	45.8	71	89
Ptr_miRNA_146	ptr-miRf10598	ptc-miRf10598-akr	Plant_novel	1.4	80	14
Ptr_miRNA_147	ptr-miR5162	osa-miR5162	Plant_novel	1.2	80	19
Ptr_miRNA_15	ptr-miR812a	obr-miR812	Plant_novel	1.2	109	59
Ptr_miRNA_151	ptr-miR5292a	mtr-miR5292a	Plant_novel	2.7	115	3
Ptr_miRNA_159	ptr-miR6449a	ptc-miR6449	Plant_novel	1	107	12
Ptr_miRNA_161	ptr-miRf10116a	ptc-miRf10116-akr	Plant_novel	1.3	120	14
Ptr_miRNA_162	ptr-miRf11570b	osa-miRf11570-npr	Plant_novel	1.5	85	14
Ptr_miRNA_164	ptr-miR3636	vvi-miR3636	Plant_novel	4	84	309
Ptr_miRNA_167	ptr-miR482a	mdm-miR482a-5p	Plant_novel	1.2	132	14
Ptr_miRNA_17	ptr-miR156l	gba-miR156r	Plant_novel	1.5	120	2
Ptr_miRNA_170	ptr-miR7737	bdi-miR7737-5p	Plant_novel	331.1	107	649
Ptr_miRNA_172	ptr-miR4366	gma-miR4366	Plant_novel	6.5	129	11
Ptr_miRNA_178	ptr-miR482a	aqc-miR482a	Plant_novel	2978.4	80	5839
Ptr_miRNA_18	ptr-miRf10054a	ptc-miRf10054-akr	Plant_novel	1.8	50	49
Ptr_miRNA_180	ptr-miRf10117b	ptc-miRf10116-akr	Plant_novel	1.4	68	64
Ptr_miRNA_181	ptr-miRf10009a	ptc-miRf10009-akr	Plant_novel	1.3	81	2
Ptr_miRNA_186	ptr-miR2915	peu-miR2915	Plant_novel	1.9	89	110
Ptr_miRNA_191	ptr-miR475b	ptc-miR475a-3p	Plant_novel	78.4	85	152
Ptr_miRNA_193	ptr-miRf10009b	ptc-miRf10009-akr	Plant_novel	2	71	2
Ptr_miRNA_196	ptr-miR5558c	mtr-miR5558-5p	Plant_novel	1.1	131	2
Ptr_miRNA_197	ptr-miR2677a	mtr-miR2677	Plant_novel	1.1	75	26
Ptr_miRNA_211	ptr-miR2677b	mtr-miR2677	Plant_novel	1.9	68	25
Ptr_miRNA_213	ptr-miR2677c	mtr-miR2677	Plant_novel	1.2	47	26
Ptr_miRNA_215	ptr-miRf10010b	ptc-miRf10010-akr	Plant_novel	1.7	85	2
Ptr_miRNA_216	ptr-miR2677d	mtr-miR2677	Plant_novel	1.2	85	26
Ptr_miRNA_221	ptr-miRf10117a	ptc-miRf10116-akr	Plant_novel	37.6	64	80
Ptr_miRNA_223	ptr-miRf10117d	ptc-miRf10116-akr	Plant_novel	1	95	76
Ptr_miRNA_226	ptr-miRf10052	ptc-miRf10052-akr	Plant_novel	2.1	126	11
Ptr_miRNA_23	ptr-miRf10340a	ptc-miRf10340-akr	Plant_novel	1.5	184	12
Ptr_miRNA_230	ptr-miR5528a	ghr-miR5528a	Plant_novel	1	73	15
Ptr_miRNA_231	ptr-miR5780d	gma-miR5780d	Plant_novel	1.4	84	28
Ptr_miRNA_233	ptr-miRf10107b	ptc-miRf10107-akr	Plant_novel	1.2	58	13
Ptr_miRNA_235	ptr-miR477a	aqc-miR477a	Plant_novel	1.7	77	35
Ptr_miRNA_238	ptr-miR477b	aqc-miR477a	Plant_novel	23	94	44
Ptr_miRNA_241	ptr-miRf11368	ptc-miRf11368-akr	Plant_novel	1.8	86	2
Ptr_miRNA_253	ptr-miR8709b	gba-miR8709b	Plant_novel	1.3	79	14
Ptr_miRNA_254	ptr-miR8709b	gba-miR8709b	Plant_novel	1.4	79	14
Ptr_miRNA_257	ptr-miRf12246	ptc-miRf12246-akr	Plant_novel	1.7	79	2
Ptr_miRNA_258	ptr-miR482d	ghr-miR482d	Plant_novel	2.1	79	4926
Ptr_miRNA_259	ptr-miRf10010c	ptc-miRf10010-akr	Plant_novel	1.6	71	2
Ptr_miRNA_261	ptr-miR5162	osa-miR5162	Plant_novel	1.2	107	19
Ptr_miRNA_264	ptr-miR7767	bdi-miR7767-5p	Plant_novel	1.9	119	80
Ptr_miRNA_267	ptr-miR6449b	ptc-miR6449	Plant_novel	36.1	112	82
Ptr_miRNA_268	ptr-miR172e	gba-miR172e	Plant_novel	1.2	107	32
Ptr_miRNA_269	ptr-miRf10610b	ptc-miRf10610-akr	Plant_novel	2.2	107	10
Ptr_miRNA_271	ptr-miR5298	ghr-miR5298	Plant_novel	1.4	112	27
Ptr_miRNA_272	ptr-miR477c	aqc-miR477a	Plant_novel	75.7	81	146
Ptr_miRNA_283	ptr-miR847	aly-miR847-5p	Plant_novel	1117.6	79	2190
Ptr_miRNA_285	ptr-miR169h	aly-miR169h-3p	Plant_novel	4	81	6
Ptr_miRNA_286	ptr-miR477d	aqc-miR477a	Plant_novel	2	76	35
Ptr_miRNA_291	ptr-miR477e	aqc-miR477a	Plant_novel	1.8	69	35
Ptr_miRNA_292	ptr-miRf10713	ptc-miRf10713-akr	Plant_novel	1.4	85	3021
Ptr_miRNA_3	ptr-miR812b	obr-miR812	Plant_novel	1.2	114	12
Ptr_miRNA_30	ptr-miR482a	nta-miR482a	Plant_novel	5.9	114	10
Ptr_miRNA_303	ptr-miRf10054b	ptc-miRf10054-akr	Plant_novel	2.3	104	49
Ptr_miRNA_311	ptr-miR2111b	lja-miR2111-3p	Plant_novel	45.7	91	89
Ptr_miRNA_32	ptr-miR7729a	bdi-miR7729a-3p	Plant_novel	2.1	83	2
Ptr_miRNA_321	ptr-miR7504a	gba-miR7504al	Plant_novel	1.3	86	2
Ptr_miRNA_322	ptr-miR5217a	mtr-miR5217	Plant_novel	1.5	86	34
Ptr_miRNA_323	ptr-miR5217b	mtr-miR5217	Plant_novel	1.4	81	17
Ptr_miRNA_324	ptr-miR5217c	mtr-miR5217	Plant_novel	6	98	18
Ptr_miRNA_325	ptr-miR5217d	mtr-miR5217	Plant_novel	3.4	98	18
Ptr_miRNA_328	ptr-miR839	aly-miR839-3p	Plant_novel	88.5	74	172
Ptr_miRNA_33	ptr-miR5754a	mtr-miR5754	Plant_novel	1.9	82	1065
Ptr_miRNA_330	ptr-miR482a	aqc-miR482a	Plant_novel	418.5	61	820
Ptr_miRNA_332	ptr-miR416a	ath-miR416	Plant_novel	2.5	83	17
Ptr_miRNA_333	ptr-miRf10562a	ptc-miRf10562-akr	Plant_novel	1.9	50	254
Ptr_miRNA_334	ptr-miRf10405	ath-miRf10405-npr	Plant_novel	1.5	86	189
Ptr_miRNA_335	ptr-miR7748a	bdi-miR7748a-5p	Plant_novel	1.3	54	2
Ptr_miRNA_346	ptr-miR5217e	mtr-miR5217	Plant_novel	1.5	122	17
Ptr_miRNA_347	ptr-miR5217f	mtr-miR5217	Plant_novel	1.3	122	18
Ptr_miRNA_348	ptr-miR5217g	mtr-miR5217	Plant_novel	1.8	83	18
Ptr_miRNA_349	ptr-miR5217h	mtr-miR5217	Plant_novel	1.5	46	17
Ptr_miRNA_350	ptr-miR5217i	mtr-miR5217	Plant_novel	3.3	46	18
Ptr_miRNA_351	ptr-miR5217j	mtr-miR5217	Plant_novel	3.4	46	18
Ptr_miRNA_352	ptr-miR5217k	mtr-miR5217	Plant_novel	1.4	168	17
Ptr_miRNA_353	ptr-miR5217l	mtr-miR5217	Plant_novel	1.5	86	17
Ptr_miRNA_354	ptr-miR5217m	mtr-miR5217	Plant_novel	1.5	79	17
Ptr_miRNA_355	ptr-miR5217n	mtr-miR5217	Plant_novel	1.4	106	18
Ptr_miRNA_359	ptr-miR5217o	mtr-miR5217	Plant_novel	1.7	91	34
Ptr_miRNA_360	ptr-miR5217p	mtr-miR5217	Plant_novel	1.4	91	17
Ptr_miRNA_361	ptr-miR5217q	mtr-miR5217	Plant_novel	1.6	45	17
Ptr_miRNA_362	ptr-miR5217r	mtr-miR5217	Plant_novel	1.2	80	17
Ptr_miRNA_363	ptr-miR5217s	mtr-miR5217	Plant_novel	1.4	73	17
Ptr_miRNA_366	ptr-miR416b	ath-miR416	Plant_novel	3.3	84	18
Ptr_miRNA_367	ptr-miRf10210	ptc-miRf10210-akr	Plant_novel	1.1	164	2
Ptr_miRNA_371	ptr-miR5217t	mtr-miR5217	Plant_novel	1.4	109	17
Ptr_miRNA_372	ptr-miR5217u	mtr-miR5217	Plant_novel	1.1	109	17
Ptr_miRNA_375	ptr-miR5217v	mtr-miR5217	Plant_novel	1.3	90	17
Ptr_miRNA_376	ptr-miR5217w	mtr-miR5217	Plant_novel	1.5	90	17
Ptr_miRNA_377	ptr-miR5217x	mtr-miR5217	Plant_novel	1.4	92	18
Ptr_miRNA_380	ptr-miR5042	gma-miR5042	Plant_novel	1.2	74	67
Ptr_miRNA_381	ptr-miR5162	osa-miR5162	Plant_novel	1.3	74	18
Ptr_miRNA_386	ptr-miR5217y	mtr-miR5217	Plant_novel	1.6	88	17
Ptr_miRNA_387	ptr-miR5217z	mtr-miR5217	Plant_novel	1.7	190	37
Ptr_miRNA_388	ptr-miR8766a	gba-miR8766a	Plant_novel	1.5	70	57
Ptr_miRNA_389	ptr-miR7504b	gba-miR7504al	Plant_novel	1.4	58	2
Ptr_miRNA_391	ptr-miR5217aa	mtr-miR5217	Plant_novel	1.4	58	18
Ptr_miRNA_394	ptr-miR5217bb	mtr-miR5217	Plant_novel	1.9	71	34
Ptr_miRNA_395	ptr-miR5217cc	mtr-miR5217	Plant_novel	1.5	87	18
Ptr_miRNA_396	ptr-miR5217dd	mtr-miR5217	Plant_novel	1.4	63	20
Ptr_miRNA_399	ptr-miR5217ee	mtr-miR5217	Plant_novel	1.5	121	36
Ptr_miRNA_400	ptr-miRf10725	ptc-miRf10725-akr	Plant_novel	1.7	155	25
Ptr_miRNA_403	ptr-miR5217ff	mtr-miR5217	Plant_novel	1.3	85	18
Ptr_miRNA_404	ptr-miR5217gg	mtr-miR5217	Plant_novel	1.6	85	34
Ptr_miRNA_405	ptr-miR5217hh	mtr-miR5217	Plant_novel	1.3	50	34
Ptr_miRNA_406	ptr-miR5217ii	mtr-miR5217	Plant_novel	1.6	85	34
Ptr_miRNA_409	ptr-miRf10535	ptc-miRf10535-akr	Plant_novel	1.4	56	33
Ptr_miRNA_41	ptr-miR5754b	mtr-miR5754	Plant_novel	2.1	52	1065
Ptr_miRNA_412	ptr-miR5217jj	mtr-miR5217	Plant_novel	1.4	153	17
Ptr_miRNA_413	ptr-miR5217kk	mtr-miR5217	Plant_novel	1.8	58	17
Ptr_miRNA_414	ptr-miR5217ll	mtr-miR5217	Plant_novel	1.4	58	17
Ptr_miRNA_418	ptr-miR5217mm	mtr-miR5217	Plant_novel	1.7	58	18
Ptr_miRNA_419	ptr-miR5217nn	mtr-miR5217	Plant_novel	1.5	84	36
Ptr_miRNA_420	ptr-miR5217oo	mtr-miR5217	Plant_novel	3.2	84	18
Ptr_miRNA_422	ptr-miR5217pp	mtr-miR5217	Plant_novel	1.4	61	18
Ptr_miRNA_423	ptr-miR5217qq	mtr-miR5217	Plant_novel	1.6	57	35
Ptr_miRNA_424	ptr-miR5217rr	mtr-miR5217	Plant_novel	1.7	57	17
Ptr_miRNA_425	ptr-miR5217ss	mtr-miR5217	Plant_novel	1.5	57	18
Ptr_miRNA_426	ptr-miRf10517	ath-miRf10517-npr	Plant_novel	1.2	146	27
Ptr_miRNA_427	ptr-miRf11145a	ath-miRf11145-npr	Plant_novel	1	146	21
Ptr_miRNA_428	ptr-miRf10340b	ptc-miRf10340-akr	Plant_novel	1.1	62	25
Ptr_miRNA_43	ptr-miR158a	aly-miR158a-5p	Plant_novel	1.3	172	13
Ptr_miRNA_431	ptr-miR5217tt	mtr-miR5217	Plant_novel	1.5	75	17
Ptr_miRNA_432	ptr-miR7782	bdi-miR7782-3p	Plant_novel	1.2	57	139
Ptr_miRNA_440	ptr-miR5217uu	mtr-miR5217	Plant_novel	1.6	159	17
Ptr_miRNA_442	ptr-miRf10340c	ptc-miRf10340-akr	Plant_novel	1.1	64	16
Ptr_miRNA_443	ptr-miR5217vv	mtr-miR5217	Plant_novel	1.2	75	17
Ptr_miRNA_444	ptr-miR2677e	mtr-miR2677	Plant_novel	1.1	75	26
Ptr_miRNA_445	ptr-miR5217ww	mtr-miR5217	Plant_novel	1.7	96	17
Ptr_miRNA_446	ptr-miR5217xx	mtr-miR5217	Plant_novel	1.4	194	17
Ptr_miRNA_447	ptr-miR5217yy	mtr-miR5217	Plant_novel	1.4	194	34
Ptr_miRNA_455	ptr-miRf10107c	ptc-miRf10107-akr	Plant_novel	1.3	57	18
Ptr_miRNA_456	ptr-miR5217zz	mtr-miR5217	Plant_novel	1.3	57	17
Ptr_miRNA_457	ptr-miR5217aaa	mtr-miR5217	Plant_novel	1.3	62	17
Ptr_miRNA_458	ptr-miR8781b	gra-miR8781b	Plant_novel	2.3	78	33838
Ptr_miRNA_460	ptr-miRf11145b	ath-miRf11145-npr	Plant_novel	1.1	61	21
Ptr_miRNA_461	ptr-miR7755	bdi-miR7755-3p	Plant_novel	1.4	184	28
Ptr_miRNA_462	ptr-miR812c	obr-miR812	Plant_novel	1.1	196	68
Ptr_miRNA_465	ptr-miR5217aab	mtr-miR5217	Plant_novel	1.5	89	18
Ptr_miRNA_471	ptr-miR169i	ghr-miR169m	Plant_novel	1.4	58	47
Ptr_miRNA_475	ptr-miR5162	osa-miR5162	Plant_novel	1.3	50	26
Ptr_miRNA_476	ptr-miRf10562b	ptc-miRf10562-akr	Plant_novel	1.9	152	255
Ptr_miRNA_478	ptr-miR6020a	nta-miR6020a-5p	Plant_novel	1.2	53	78
Ptr_miRNA_480	ptr-miR2101	osa-miR2101-5p	Plant_novel	1.6	145	10
Ptr_miRNA_50	ptr-miR5528b	ghr-miR5528a	Plant_novel	1.2	81	15
Ptr_miRNA_58	ptr-miR812d	obr-miR812	Plant_novel	1.5	58	45
Ptr_miRNA_59	ptr-miR477a	aqc-miR477a	Plant_novel	2.2	59	27
Ptr_miRNA_67	ptr-miR8032a	stu-miR8032a-5p	Plant_novel	1.1	144	2
Ptr_miRNA_69	ptr-miR6135a	pgi-miR6135a	Plant_novel	1	57	22
Ptr_miRNA_7	ptr-miRf10101	ath-miRf10101-npr	Plant_novel	1.4	57	55
Ptr_miRNA_70	ptr-miR2677f	mtr-miR2677	Plant_novel	1.1	57	31
Ptr_miRNA_71	ptr-miRf10010d	ptc-miRf10010-akr	Plant_novel	1.4	57	2
Ptr_miRNA_74	ptr-miR7504q	gba-miR7504q	Plant_novel	21.5	57	51
Ptr_miRNA_80	ptr-miRf10054c	ptc-miRf10054-akr	Plant_novel	2.5	126	50
Ptr_miRNA_85	ptr-miRf10350	ptc-miRf10350-akr	Plant_novel	1.3	50	11
Ptr_miRNA_90	ptr-miRf10404	ath-miRf10404-npr	Plant_novel	1.5	79	18
Ptr_miRNA_94	ptr-miRf10793	osa-miRf10793-npr	Plant_novel	1.2	49	109
Ptr_miRNA_95	ptr-miR5633	ath-miR5633	Plant_novel	26.1	121	53
Ptr_miRNA_10	Ptr_miRNA_10	Novel (no Blast hits)	Plant_novel	1.2	106	59
Ptr_miRNA_106	Ptr_miRNA_106	Novel (no Blast hits)	Plant_novel	2	122	4186
Ptr_miRNA_108	Ptr_miRNA_108	Novel (no Blast hits)	Plant_novel	59.1	71	116
Ptr_miRNA_116	Ptr_miRNA_116	Novel (no Blast hits)	Plant_novel	1.6	86	48
Ptr_miRNA_12	Ptr_miRNA_12	Novel (no Blast hits)	Plant_novel	1.2	60	59
Ptr_miRNA_124	Ptr_miRNA_124	Novel (no Blast hits)	Plant_novel	1.2	88	18
Ptr_miRNA_125	Ptr_miRNA_125	Novel (no Blast hits)	Plant_novel	1.3	83	17
Ptr_miRNA_128	Ptr_miRNA_128	Novel (no Blast hits)	Plant_novel	1.4	109	78
Ptr_miRNA_138	Ptr_miRNA_138	Novel (no Blast hits)	Plant_novel	2.8	55	22
Ptr_miRNA_143	Ptr_miRNA_143	Novel (no Blast hits)	Plant_novel	1.1	95	32
Ptr_miRNA_152	Ptr_miRNA_152	Novel (no Blast hits)	Plant_novel	8.3	81	21
Ptr_miRNA_157	Ptr_miRNA_157	Novel (no Blast hits)	Plant_novel	127.8	69	250
Ptr_miRNA_160	Ptr_miRNA_160	Novel (no Blast hits)	Plant_novel	1.3	75	917
Ptr_miRNA_168	Ptr_miRNA_168	Novel (no Blast hits)	Plant_novel	1.3	67	12
Ptr_miRNA_209	Ptr_miRNA_209	Novel (no Blast hits)	Plant_novel	1.2	84	72
Ptr_miRNA_21	Ptr_miRNA_21	Novel (no Blast hits)	Plant_novel	1.2	86	277
Ptr_miRNA_219	Ptr_miRNA_219	Novel (no Blast hits)	Plant_novel	1	67	81
Ptr_miRNA_22	Ptr_miRNA_22	Novel (no Blast hits)	Plant_novel	1	89	11
Ptr_miRNA_225	Ptr_miRNA_225	Novel (no Blast hits)	Plant_novel	2.6	89	69
Ptr_miRNA_232	Ptr_miRNA_232	Novel (no Blast hits)	Plant_novel	1	84	56
Ptr_miRNA_25	Ptr_miRNA_25	Novel (no Blast hits)	Plant_novel	3.3	105	4
Ptr_miRNA_250	Ptr_miRNA_250	Novel (no Blast hits)	Plant_novel	1.2	78	82
Ptr_miRNA_260	Ptr_miRNA_260	Novel (no Blast hits)	Plant_novel	1.3	49	14
Ptr_miRNA_278	Ptr_miRNA_278	Novel (no Blast hits)	Plant_novel	1.2	82	13
Ptr_miRNA_279	Ptr_miRNA_279	Novel (no Blast hits)	Plant_novel	1.2	75	13
Ptr_miRNA_301	Ptr_miRNA_301	Novel (no Blast hits)	Plant_novel	1.1	116	2
Ptr_miRNA_302	Ptr_miRNA_302	Novel (no Blast hits)	Plant_novel	1.4	76	81
Ptr_miRNA_312	Ptr_miRNA_312	Novel (no Blast hits)	Plant_novel	1.5	89	80
Ptr_miRNA_320	Ptr_miRNA_320	Novel (no Blast hits)	Plant_novel	1.8	160	43
Ptr_miRNA_326	Ptr_miRNA_326	Novel (no Blast hits)	Plant_novel	38.9	68	73
Ptr_miRNA_331	Ptr_miRNA_331	Novel (no Blast hits)	Plant_novel	1.7	85	2
Ptr_miRNA_336	Ptr_miRNA_336	Novel (no Blast hits)	Plant_novel	1.3	123	13
Ptr_miRNA_344	Ptr_miRNA_344	Novel (no Blast hits)	Plant_novel	1.3	89	45
Ptr_miRNA_364	Ptr_miRNA_364	Novel (no Blast hits)	Plant_novel	3.6	76	4
Ptr_miRNA_401	Ptr_miRNA_401	Novel (no Blast hits)	Plant_novel	1.1	116	305
Ptr_miRNA_402	Ptr_miRNA_402	Novel (no Blast hits)	Plant_novel	2.5	116	17
Ptr_miRNA_417	Ptr_miRNA_417	Novel (no Blast hits)	Plant_novel	2.6	58	13
Ptr_miRNA_421	Ptr_miRNA_421	Novel (no Blast hits)	Plant_novel	1.6	58	161
Ptr_miRNA_430	Ptr_miRNA_430	Novel (no Blast hits)	Plant_novel	1.4	83	87
Ptr_miRNA_436	Ptr_miRNA_436	Novel (no Blast hits)	Plant_novel	1.1	60	32
Ptr_miRNA_438	Ptr_miRNA_438	Novel (no Blast hits)	Plant_novel	1.1	61	21
Ptr_miRNA_459	Ptr_miRNA_459	Novel (no Blast hits)	Plant_novel	1.6	53	199
Ptr_miRNA_46	Ptr_miRNA_46	Novel (no Blast hits)	Plant_novel	1.4	83	23
Ptr_miRNA_463	Ptr_miRNA_463	Novel (no Blast hits)	Plant_novel	3.1	52	103
Ptr_miRNA_464	Ptr_miRNA_464	Novel (no Blast hits)	Plant_novel	1.6	50	2
Ptr_miRNA_466	Ptr_miRNA_466	Novel (no Blast hits)	Plant_novel	1.5	89	15
Ptr_miRNA_467	Ptr_miRNA_467	Novel (no Blast hits)	Plant_novel	1.4	57	18
Ptr_miRNA_469	Ptr_miRNA_469	Novel (no Blast hits)	Plant_novel	1.8	58	14
Ptr_miRNA_470	Ptr_miRNA_470	Novel (no Blast hits)	Plant_novel	1.1	86	19
Ptr_miRNA_472	Ptr_miRNA_472	Novel (no Blast hits)	Plant_novel	1.1	58	110
Ptr_miRNA_474	Ptr_miRNA_474	Novel (no Blast hits)	Plant_novel	1.3	45	94
Ptr_miRNA_477	Ptr_miRNA_477	Novel (no Blast hits)	Plant_novel	1.8	58	4
Ptr_miRNA_49	Ptr_miRNA_49	Novel (no Blast hits)	Plant_novel	2.3	190	240
Ptr_miRNA_51	Ptr_miRNA_51	Novel (no Blast hits)	Plant_novel	1.3	64	63
Ptr_miRNA_52	Ptr_miRNA_52	Novel (no Blast hits)	Plant_novel	10	130	34
Ptr_miRNA_72	Ptr_miRNA_72	Novel (no Blast hits)	Plant_novel	5.2	57	8
Ptr_miRNA_88	Ptr_miRNA_88	Novel (no Blast hits)	Plant_novel	1.4	64	81
Ptr_miRNA_89	Ptr_miRNA_89	Novel (no Blast hits)	Plant_novel	1.8	98	22
Ptr_miRNA_9	Ptr_miRNA_9	Novel (no Blast hits)	Plant_novel	1.3	226	21
Ptr_miRNA_91	Ptr_miRNA_91	Novel (no Blast hits)	Plant_novel	24.5	104	60
Ptr_miRNA_92	Ptr_miRNA_92	Novel (no Blast hits)	Plant_novel	1.2	75	81

## Sheet: S10
Table S10. miRNA abundance expressed as transcripts per million (TPM) in Populus deltoides roots colonized by Laccaria bicolor and Rhizophagus irregularis. PDA, P. deltoides; PDE, P. deltoides+EmF; PDC, P. deltoides untreated control.
	PDA_rep1	PDA_rep2	PDA_rep3	PDC_rep1	PDC_rep2	PDC_rep3	PDE_rep1	PDE_rep2	PDE_rep3
Pde_miRNA_1	4.73736	0	0	0	7.37148	10.8033	0	0	0
Pde_miRNA_10	9.47472	0	8.57148	3.51867	0	0	64.1684	0	0
Pde_miRNA_100	4.73736	16.5968	0	0	3.68574	10.8033	64.1684	0	14.4904
Pde_miRNA_101	14.2121	0	0	7.03735	3.68574	0	0	0	0
Pde_miRNA_102	33.1615	0	8.57148	14.0747	0	0	0	19.0785	0
Pde_miRNA_103	4.73736	0	0	3.51867	14.743	3.60109	0	0	14.4904
Pde_miRNA_104	0	8.29841	0	3.51867	0	7.20217	0	0	0
Pde_miRNA_105	61.5857	423.219	214.287	277.975	221.144	331.3	64.1684	38.157	101.433
Pde_miRNA_106	459.524	1858.84	1268.58	285.013	667.119	1080.33	256.674	324.335	347.771
Pde_miRNA_107	97831.2	101299	112775	84972.4	98962.1	99624	97279.3	54717.2	85682
Pde_miRNA_108	2373.42	1651.38	1260.01	1632.66	1603.3	1724.92	2502.57	2327.58	1173.73
Pde_miRNA_109	0	16.5968	0	10.556	3.68574	7.20217	0	0	28.9809
Pde_miRNA_11	0	16.5968	17.143	3.51867	14.743	18.0054	0	0	0
Pde_miRNA_110	0	8.29841	8.57148	7.03735	0	0	0	0	14.4904
Pde_miRNA_111	0	8.29841	8.57148	7.03735	0	0	0	0	14.4904
Pde_miRNA_112	42.6362	41.4921	0	63.3361	3.68574	14.4043	0	19.0785	86.9427
Pde_miRNA_113	9.47472	8.29841	0	28.1494	0	7.20217	64.1684	0	14.4904
Pde_miRNA_114	175.282	157.67	85.7148	225.195	125.315	176.453	320.842	95.3925	101.433
Pde_miRNA_115	4.73736	0	8.57148	0	0	3.60109	0	0	0
Pde_miRNA_116	2259.72	1170.08	951.434	2466.59	1113.09	921.878	1796.71	2117.71	1376.59
Pde_miRNA_117	2259.72	1170.08	951.434	2466.59	1113.09	921.878	1796.71	2117.71	1376.59
Pde_miRNA_118	2259.72	1170.08	951.434	2466.59	1113.09	921.878	1796.71	2117.71	1376.59
Pde_miRNA_119	7650.84	4954.15	2477.16	6745.3	1194.18	1501.65	11614.5	16560.1	15896
Pde_miRNA_12	151.596	91.2825	145.715	200.564	81.0863	118.836	641.684	343.413	391.242
Pde_miRNA_120	7778.75	4962.45	2562.87	6801.6	1190.49	1483.65	12897.8	17056.2	19678
Pde_miRNA_121	105965	109481	111095	112960	116407	107788	105685	126338	108983
Pde_miRNA_122	105672	109174	110743	113051	116193	106679	105493	126166	108548
Pde_miRNA_123	105634	109174	110743	113016	116204	106693	105557	126166	108533
Pde_miRNA_124	9.47472	8.29841	17.143	10.556	11.0572	21.6065	0	38.157	28.9809
Pde_miRNA_125	9.47472	8.29841	17.143	7.03735	11.0572	21.6065	0	38.157	28.9809
Pde_miRNA_126	0	16.5968	0	10.556	3.68574	7.20217	0	0	28.9809
Pde_miRNA_127	786.402	763.454	754.29	380.017	821.92	1173.95	192.505	400.649	333.28
Pde_miRNA_128	14.2121	0	8.57148	7.03735	7.37148	3.60109	0	0	0
Pde_miRNA_129	559.009	829.841	617.146	538.357	586.033	572.573	962.526	419.727	289.809
Pde_miRNA_13	0	0	0	3.51867	3.68574	0	0	0	0
Pde_miRNA_130	559.009	829.841	617.146	538.357	586.033	572.573	962.526	419.727	289.809
Pde_miRNA_131	0	24.8952	8.57148	0	11.0572	10.8033	0	0	0
Pde_miRNA_132	0	8.29841	0	0	0	0	0	0	0
Pde_miRNA_133	0	8.29841	0	0	0	3.60109	0	0	0
Pde_miRNA_134	0	8.29841	0	0	0	0	0	0	0
Pde_miRNA_135	0	8.29841	0	0	0	3.60109	0	0	0
Pde_miRNA_136	0	8.29841	0	0	0	3.60109	0	0	0
Pde_miRNA_137	0	8.29841	0	0	0	3.60109	0	0	0
Pde_miRNA_138	0	8.29841	0	0	0	3.60109	0	0	0
Pde_miRNA_139	106070	110128	111883	113182	117007	108385	105749	126643	109041
Pde_miRNA_14	0	8.29841	8.57148	3.51867	14.743	10.8033	0	0	0
Pde_miRNA_140	106112	110128	111883	113213	117007	108389	105749	126643	109041
Pde_miRNA_141	18.9494	8.29841	34.2859	31.6681	29.4859	54.0163	0	19.0785	0
Pde_miRNA_143	1146.44	2937.64	2485.73	823.37	2041.9	2214.67	1347.54	1335.5	767.994
Pde_miRNA_144	2160.24	1983.32	1148.58	1474.32	1131.52	961.49	128.337	438.806	362.261
Pde_miRNA_145	2179.19	2174.18	1354.29	1495.44	1304.75	1083.93	128.337	438.806	405.732
Pde_miRNA_146	0	0	0	0	0	0	0	0	14.4904
Pde_miRNA_147	52.111	0	0	52.7801	3.68574	14.4043	128.337	38.157	72.4522
Pde_miRNA_148	52.111	0	0	52.7801	3.68574	14.4043	128.337	38.157	72.4522
Pde_miRNA_149	4.73736	8.29841	0	0	0	0	0	0	0
Pde_miRNA_15	0	8.29841	17.143	7.03735	14.743	10.8033	0	0	0
Pde_miRNA_150	23.6868	0	0	14.0747	0	0	64.1684	38.157	57.9618
Pde_miRNA_151	4.73736	132.775	60.0003	0	36.8574	25.2076	0	0	0
Pde_miRNA_152	4.73736	8.29841	17.143	7.03735	3.68574	10.8033	0	0	0
Pde_miRNA_153	0	16.5968	8.57148	3.51867	7.37148	3.60109	0	0	0
Pde_miRNA_154	23.6868	16.5968	17.143	17.5934	7.37148	25.2076	0	0	14.4904
Pde_miRNA_155	23.6868	16.5968	17.143	17.5934	7.37148	25.2076	0	0	14.4904
Pde_miRNA_156	37.8989	0	0	52.7801	0	3.60109	0	0	0
Pde_miRNA_157	4.73736	8.29841	0	0	0	0	0	0	0
Pde_miRNA_158	61.5857	24.8952	0	38.7054	29.4859	32.4098	0	0	14.4904
Pde_miRNA_159	61.5857	24.8952	0	38.7054	29.4859	32.4098	0	0	14.4904
Pde_miRNA_16	317.403	224.057	111.429	594.656	187.973	122.437	256.674	209.864	188.376
Pde_miRNA_160	80.5351	190.863	94.2863	105.56	70.029	100.83	128.337	38.157	86.9427
Pde_miRNA_161	71.0604	16.5968	17.143	17.5934	40.5431	25.2076	0	19.0785	0
Pde_miRNA_163	0	0	8.57148	0	0	0	0	0	0
Pde_miRNA_164	9.47472	0	8.57148	7.03735	11.0572	0	64.1684	38.157	14.4904
Pde_miRNA_165	4.73736	0	0	0	0	0	0	0	0
Pde_miRNA_166	4.73736	33.1936	8.57148	0	3.68574	0	64.1684	19.0785	14.4904
Pde_miRNA_167	0	0	8.57148	7.03735	0	7.20217	0	0	0
Pde_miRNA_168	0	0	8.57148	7.03735	0	7.20217	0	0	0
Pde_miRNA_169	0	0	8.57148	7.03735	0	7.20217	0	0	0
Pde_miRNA_17	317.403	224.057	111.429	594.656	187.973	122.437	256.674	209.864	188.376
Pde_miRNA_170	4.73736	0	0	3.51867	0	0	0	0	0
Pde_miRNA_171	293.716	531.098	514.289	186.49	604.461	633.791	128.337	190.785	72.4522
Pde_miRNA_172	2709.77	2589.1	1971.44	2811.42	1831.81	2020.21	3015.91	3968.33	1651.91
Pde_miRNA_173	0	0	8.57148	0	3.68574	0	0	0	0
Pde_miRNA_174	80.5351	190.863	94.2863	105.56	70.029	100.83	128.337	38.157	86.9427
Pde_miRNA_175	80.5351	190.863	94.2863	105.56	70.029	100.83	128.337	38.157	86.9427
Pde_miRNA_176	4.73736	8.29841	8.57148	0	7.37148	3.60109	0	0	0
Pde_miRNA_177	3230.88	755.155	402.859	5538.39	545.489	698.611	1026.69	839.454	1376.59
Pde_miRNA_178	42.6362	0	17.143	52.7801	7.37148	7.20217	0	19.0785	28.9809
Pde_miRNA_179	18.9494	33.1936	0	21.112	11.0572	7.20217	0	0	0
Pde_miRNA_18	307.928	224.057	111.429	534.838	162.173	100.83	192.505	190.785	144.904
Pde_miRNA_181	127.909	74.6857	17.143	313.162	18.4287	79.2239	0	76.314	159.395
Pde_miRNA_182	127.909	74.6857	17.143	313.162	18.4287	79.2239	0	76.314	159.395
Pde_miRNA_183	1951.79	1037.3	1054.29	2656.6	914.063	680.605	1989.22	667.748	739.013
Pde_miRNA_184	90.0099	24.8952	8.57148	137.228	22.1144	21.6065	64.1684	0	14.4904
Pde_miRNA_185	80.5351	8.29841	8.57148	38.7054	3.68574	14.4043	0	0	43.4713
Pde_miRNA_186	37.8989	16.5968	0	14.0747	0	3.60109	0	38.157	0
Pde_miRNA_187	23.6868	0	0	3.51867	7.37148	7.20217	0	0	28.9809
Pde_miRNA_188	322.141	190.863	188.573	249.826	158.487	230.47	449.179	133.55	173.885
Pde_miRNA_189	85.2725	41.4921	0	123.154	3.68574	7.20217	0	19.0785	43.4713
Pde_miRNA_19	317.403	207.46	111.429	527.801	162.173	100.83	192.505	190.785	144.904
Pde_miRNA_190	37.8989	141.073	137.144	42.2241	36.8574	46.8141	0	0	14.4904
Pde_miRNA_191	33.1615	132.775	137.144	42.2241	36.8574	46.8141	0	0	14.4904
Pde_miRNA_192	33.1615	107.879	120.001	35.1867	33.1717	46.8141	0	0	14.4904
Pde_miRNA_193	33.1615	157.67	120.001	35.1867	33.1717	46.8141	0	0	14.4904
Pde_miRNA_194	999.583	1759.26	1491.44	1245.61	2602.13	2131.84	641.684	381.57	275.318
Pde_miRNA_195	980.634	1833.95	1551.44	1182.27	2624.25	2139.05	577.515	476.963	289.809
Pde_miRNA_196	85.2725	182.565	162.858	102.042	95.8292	104.431	0	76.314	28.9809
Pde_miRNA_197	85.2725	182.565	162.858	102.042	95.8292	104.431	0	76.314	28.9809
Pde_miRNA_198	105776	109273	110803	112949	116322	106855	105621	126414	109200
Pde_miRNA_199	2160.24	1087.09	917.148	2262.51	1035.69	878.665	1668.38	1888.77	1246.18
Pde_miRNA_2	14.2121	91.2825	25.7144	10.556	14.743	36.0109	0	0	28.9809
Pde_miRNA_20	4.73736	8.29841	8.57148	7.03735	7.37148	0	0	0	0
Pde_miRNA_200	2164.97	1078.79	908.577	2266.03	998.835	875.064	1732.55	1850.62	1231.69
Pde_miRNA_201	2141.29	1062.2	917.148	2290.66	991.464	857.058	1668.38	1850.62	1231.69
Pde_miRNA_202	2141.29	1062.2	917.148	2290.66	991.464	857.058	1668.38	1850.62	1231.69
Pde_miRNA_203	2146.02	1062.2	908.577	2273.06	991.464	860.66	1668.38	1850.62	1231.69
Pde_miRNA_204	2146.02	1062.2	908.577	2262.51	991.464	860.66	1668.38	1888.77	1246.18
Pde_miRNA_205	2136.55	1070.5	908.577	2251.95	991.464	853.457	1668.38	1850.62	1217.2
Pde_miRNA_206	9.47472	8.29841	0	0	0	0	0	0	0
Pde_miRNA_207	52.111	16.5968	0	42.2241	7.37148	7.20217	64.1684	19.0785	72.4522
Pde_miRNA_208	9.47472	0	0	17.5934	0	3.60109	64.1684	19.0785	14.4904
Pde_miRNA_209	9.47472	0	0	7.03735	3.68574	0	0	0	0
Pde_miRNA_21	23.6868	8.29841	8.57148	10.556	0	0	0	0	14.4904
Pde_miRNA_210	4.73736	16.5968	8.57148	7.03735	0	0	0	0	0
Pde_miRNA_211	42.6362	107.879	85.7148	186.49	44.2289	93.6282	64.1684	95.3925	536.146
Pde_miRNA_212	42.6362	107.879	85.7148	186.49	55.2861	97.2293	64.1684	95.3925	536.146
Pde_miRNA_213	42.6362	107.879	85.7148	186.49	55.2861	97.2293	64.1684	95.3925	536.146
Pde_miRNA_214	47.3736	107.879	85.7148	193.527	44.2289	93.6282	64.1684	95.3925	536.146
Pde_miRNA_215	47.3736	107.879	85.7148	197.046	44.2289	93.6282	64.1684	95.3925	536.146
Pde_miRNA_216	61.5857	0	0	31.6681	3.68574	10.8033	64.1684	57.2355	14.4904
Pde_miRNA_217	0	16.5968	17.143	0	0	3.60109	0	0	0
Pde_miRNA_218	317.403	190.863	188.573	249.826	158.487	226.868	449.179	133.55	173.885
Pde_miRNA_219	18.9494	273.848	171.43	42.2241	180.601	313.294	128.337	0	14.4904
Pde_miRNA_22	4.73736	0	0	0	7.37148	3.60109	0	0	0
Pde_miRNA_220	18.9494	273.848	171.43	42.2241	180.601	313.294	128.337	0	14.4904
Pde_miRNA_221	18.9494	273.848	171.43	42.2241	180.601	313.294	128.337	0	14.4904
Pde_miRNA_222	18.9494	273.848	171.43	42.2241	180.601	313.294	128.337	0	14.4904
Pde_miRNA_223	0	16.5968	0	0	0	0	0	0	0
Pde_miRNA_224	0	24.8952	8.57148	0	11.0572	10.8033	0	0	0
Pde_miRNA_225	0	0	0	7.03735	0	7.20217	0	0	14.4904
Pde_miRNA_226	0	49.7905	25.7144	0	0	3.60109	0	0	0
Pde_miRNA_227	80.5351	190.863	94.2863	105.56	70.029	100.83	128.337	38.157	86.9427
Pde_miRNA_228	80.5351	190.863	94.2863	105.56	70.029	100.83	128.337	38.157	86.9427
Pde_miRNA_229	80.5351	190.863	94.2863	105.56	70.029	100.83	128.337	38.157	86.9427
Pde_miRNA_23	0	0	0	0	0	7.20217	0	0	0
Pde_miRNA_230	80.5351	190.863	94.2863	105.56	70.029	100.83	128.337	38.157	86.9427
Pde_miRNA_231	4.73736	8.29841	0	0	0	3.60109	0	0	0
Pde_miRNA_232	9.47472	16.5968	0	0	0	7.20217	0	0	0
Pde_miRNA_233	4.73736	8.29841	0	0	0	10.8033	0	0	0
Pde_miRNA_234	37.8989	91.2825	34.2859	52.7801	22.1144	28.8087	0	0	28.9809
Pde_miRNA_235	4.73736	0	0	3.51867	7.37148	3.60109	0	0	0
Pde_miRNA_236	0	8.29841	8.57148	3.51867	0	0	0	0	0
Pde_miRNA_237	0	8.29841	8.57148	3.51867	0	0	0	0	0
Pde_miRNA_238	0	8.29841	8.57148	3.51867	0	0	0	0	0
Pde_miRNA_239	0	8.29841	8.57148	3.51867	0	0	0	0	0
Pde_miRNA_24	0	0	0	0	3.68574	0	0	0	0
Pde_miRNA_240	9.47472	16.5968	0	0	0	7.20217	0	0	14.4904
Pde_miRNA_241	1089.59	555.994	462.86	1027.45	508.632	457.338	385.01	400.649	594.108
Pde_miRNA_242	1089.59	555.994	462.86	1034.49	512.318	464.54	385.01	400.649	608.599
Pde_miRNA_243	3898.85	5111.82	2674.3	3430.71	2646.36	5570.88	4299.28	1278.26	14229.6
Pde_miRNA_244	3879.9	5111.82	2674.3	3413.11	2646.36	5574.48	4299.28	1240.1	14200.6
Pde_miRNA_245	3879.9	5111.82	2674.3	3413.11	2646.36	5574.48	4299.28	1240.1	14200.6
Pde_miRNA_246	10242.2	15377	11502.9	10309.7	12752.7	17598.5	12641.2	11160.9	4970.22
Pde_miRNA_247	9943.72	14920.5	10988.6	10007.1	12476.2	17353.6	12063.7	10760.3	4839.81
Pde_miRNA_248	0	0	0	3.51867	7.37148	0	0	0	0
Pde_miRNA_249	0	0	0	0	3.68574	0	0	0	0
Pde_miRNA_25	97831.2	101299	112775	84972.4	98962.1	99624	97279.3	54717.2	85682
Pde_miRNA_250	0	0	0	0	3.68574	0	0	0	0
Pde_miRNA_251	0	0	0	0	3.68574	0	0	0	0
Pde_miRNA_252	0	24.8952	17.143	0	0	0	0	0	0
Pde_miRNA_253	0	16.5968	0	0	0	0	0	0	0
Pde_miRNA_254	0	16.5968	0	0	0	0	0	0	0
Pde_miRNA_255	0	16.5968	0	0	0	0	0	0	0
Pde_miRNA_257	10062.2	580.889	428.574	5052.82	674.49	586.977	8021.05	4578.84	5999.04
Pde_miRNA_258	10019.5	580.889	428.574	5042.26	674.49	594.179	8021.05	4578.84	5984.55
Pde_miRNA_259	10033.7	580.889	428.574	5105.6	674.49	590.578	8021.05	4578.84	5984.55
Pde_miRNA_26	322.141	99.5809	17.143	503.17	29.4859	28.8087	192.505	114.471	57.9618
Pde_miRNA_260	10019.5	580.889	428.574	5042.26	674.49	586.977	8021.05	4578.84	5984.55
Pde_miRNA_261	10275.3	655.574	454.288	5221.71	707.662	640.993	8277.72	4674.23	6114.97
Pde_miRNA_262	14.2121	0	8.57148	3.51867	0	0	0	0	0
Pde_miRNA_263	14.2121	0	8.57148	3.51867	0	0	0	0	0
Pde_miRNA_264	4.73736	0	0	0	0	0	0	0	0
Pde_miRNA_265	75.7978	0	0	0	0	0	0	0	0
Pde_miRNA_266	9.47472	8.29841	17.143	7.03735	11.0572	3.60109	0	0	0
Pde_miRNA_267	2288.15	1211.57	1011.43	2491.22	1146.26	979.495	1796.71	2174.95	1434.55
Pde_miRNA_268	0	8.29841	0	0	0	0	0	0	0
Pde_miRNA_269	217.919	165.968	42.8574	123.154	25.8002	158.448	0	76.314	130.414
Pde_miRNA_27	4.73736	0	0	3.51867	0	10.8033	0	0	0
Pde_miRNA_270	322.141	190.863	188.573	249.826	158.487	230.47	449.179	133.55	173.885
Pde_miRNA_271	4.73736	8.29841	25.7144	3.51867	7.37148	18.0054	0	0	0
Pde_miRNA_272	0	0	0	0	3.68574	3.60109	0	19.0785	0
Pde_miRNA_273	0	0	0	0	3.68574	3.60109	0	19.0785	0
Pde_miRNA_274	0	0	0	0	3.68574	3.60109	0	19.0785	0
Pde_miRNA_275	0	8.29841	8.57148	3.51867	0	0	0	0	14.4904
Pde_miRNA_276	0	8.29841	8.57148	3.51867	0	0	0	0	14.4904
Pde_miRNA_277	0	8.29841	8.57148	3.51867	0	0	0	0	14.4904
Pde_miRNA_278	0	8.29841	8.57148	3.51867	0	0	0	0	14.4904
Pde_miRNA_279	0	8.29841	8.57148	3.51867	0	0	0	0	14.4904
Pde_miRNA_28	615.857	273.848	85.7148	204.083	84.772	154.847	256.674	133.55	246.338
Pde_miRNA_280	0	8.29841	8.57148	3.51867	0	0	0	0	14.4904
Pde_miRNA_281	0	8.29841	8.57148	3.51867	0	0	0	0	14.4904
Pde_miRNA_283	4.73736	24.8952	0	0	0	3.60109	0	0	0
Pde_miRNA_284	118.434	58.0889	137.144	80.9295	36.8574	68.4206	64.1684	133.55	101.433
Pde_miRNA_285	14.2121	33.1936	17.143	3.51867	3.68574	14.4043	0	38.157	14.4904
Pde_miRNA_286	4.73736	16.5968	17.143	3.51867	3.68574	10.8033	0	0	0
Pde_miRNA_287	0	0	8.57148	0	0	0	0	0	0
Pde_miRNA_288	9.47472	0	8.57148	7.03735	3.68574	3.60109	0	0	0
Pde_miRNA_289	9.47472	0	8.57148	7.03735	3.68574	3.60109	0	0	0
Pde_miRNA_29	198.969	141.073	68.5718	253.344	36.8574	25.2076	6160.16	1182.87	434.713
Pde_miRNA_290	4.73736	0	0	0	0	0	0	0	0
Pde_miRNA_291	0	0	8.57148	10.556	7.37148	3.60109	0	0	0
Pde_miRNA_292	4.73736	0	0	3.51867	0	0	0	0	0
Pde_miRNA_293	0	0	0	7.03735	0	3.60109	0	0	0
Pde_miRNA_294	0	8.29841	17.143	7.03735	14.743	10.8033	0	0	0
Pde_miRNA_295	0	0	0	0	0	7.20217	0	0	0
Pde_miRNA_296	0	0	8.57148	0	18.4287	7.20217	0	0	0
Pde_miRNA_297	4.73736	33.1936	8.57148	0	3.68574	0	64.1684	19.0785	14.4904
Pde_miRNA_298	0	8.29841	0	7.03735	0	3.60109	0	0	0
Pde_miRNA_299	0	8.29841	8.57148	3.51867	0	0	0	0	0
Pde_miRNA_3	0	0	8.57148	0	11.0572	7.20217	0	0	0
Pde_miRNA_30	0	0	8.57148	7.03735	0	3.60109	64.1684	0	0
Pde_miRNA_31	9.47472	0	0	14.0747	0	0	0	0	0
Pde_miRNA_32	9.47472	8.29841	0	0	3.68574	10.8033	0	0	0
Pde_miRNA_33	4.73736	8.29841	0	0	3.68574	7.20217	0	0	0
Pde_miRNA_34	4.73736	41.4921	8.57148	0	0	7.20217	0	0	0
Pde_miRNA_35	14.2121	82.9841	137.144	10.556	117.944	118.836	64.1684	19.0785	0
Pde_miRNA_37	9.47472	41.4921	34.2859	28.1494	11.0572	18.0054	0	19.0785	43.4713
Pde_miRNA_38	0	16.5968	0	10.556	3.68574	7.20217	0	0	28.9809
Pde_miRNA_39	85.2725	24.8952	0	63.3361	3.68574	25.2076	64.1684	57.2355	289.809
Pde_miRNA_4	0	24.8952	8.57148	10.556	7.37148	7.20217	0	0	0
Pde_miRNA_40	0	0	0	3.51867	0	0	0	0	0
Pde_miRNA_41	28.4242	174.267	34.2859	17.5934	88.4577	129.639	0	19.0785	14.4904
Pde_miRNA_42	2747.67	4713.5	5631.46	7160.5	3206.59	19179.4	6288.5	2155.87	7752.39
Pde_miRNA_43	2804.52	4730.09	5622.89	7195.69	3232.39	19201	6288.5	2194.03	7795.86
Pde_miRNA_44	9.47472	8.29841	17.143	0	11.0572	10.8033	0	0	0
Pde_miRNA_45	0	0	0	0	0	3.60109	0	0	0
Pde_miRNA_46	1302.77	3186.59	2657.16	995.785	2237.24	2427.13	1411.7	1430.89	869.427
Pde_miRNA_47	0	0	0	0	3.68574	3.60109	0	0	0
Pde_miRNA_48	0	0	0	0	11.0572	10.8033	0	19.0785	0
Pde_miRNA_49	2164.97	1983.32	1148.58	1477.84	1138.89	972.293	128.337	438.806	362.261
Pde_miRNA_5	14.2121	16.5968	0	3.51867	11.0572	28.8087	0	0	0
Pde_miRNA_50	28.4242	41.4921	17.143	7.03735	25.8002	39.6119	0	0	0
Pde_miRNA_51	28.4242	41.4921	17.143	7.03735	25.8002	36.0109	0	0	0
Pde_miRNA_52	0	8.29841	0	0	0	0	0	0	0
Pde_miRNA_53	0	8.29841	17.143	10.556	7.37148	10.8033	0	0	14.4904
Pde_miRNA_54	0	0	8.57148	0	0	0	0	0	0
Pde_miRNA_55	0	16.5968	0	0	0	0	0	0	0
Pde_miRNA_56	33.1615	0	8.57148	28.1494	0	3.60109	0	19.0785	43.4713
Pde_miRNA_58	0	0	0	3.51867	0	0	0	0	0
Pde_miRNA_59	28.4242	66.3873	77.1433	31.6681	22.1144	43.213	0	0	14.4904
Pde_miRNA_6	9.47472	0	8.57148	3.51867	0	0	64.1684	0	0
Pde_miRNA_60	0	0	0	3.51867	3.68574	0	64.1684	0	0
Pde_miRNA_61	4.73736	0	8.57148	0	11.0572	18.0054	0	0	0
Pde_miRNA_62	18.9494	0	8.57148	10.556	7.37148	3.60109	0	0	0
Pde_miRNA_63	255.817	182.565	214.287	253.344	143.744	223.267	449.179	152.628	173.885
Pde_miRNA_64	246.343	165.968	197.144	242.788	143.744	219.666	449.179	152.628	144.904
Pde_miRNA_65	270.03	207.46	205.715	249.826	173.23	255.677	449.179	190.785	144.904
Pde_miRNA_66	270.03	207.46	205.715	249.826	173.23	259.278	449.179	190.785	144.904
Pde_miRNA_67	270.03	207.46	205.715	249.826	173.23	255.677	449.179	190.785	144.904
Pde_miRNA_68	18.9494	24.8952	0	49.2614	7.37148	0	0	0	0
Pde_miRNA_69	189.494	224.057	60.0003	270.938	47.9146	18.0054	64.1684	476.963	4231.21
Pde_miRNA_7	9.47472	0	8.57148	3.51867	0	0	64.1684	0	0
Pde_miRNA_70	0	8.29841	8.57148	3.51867	22.1144	18.0054	0	0	0
Pde_miRNA_71	18.9494	16.5968	8.57148	0	11.0572	21.6065	0	19.0785	0
Pde_miRNA_72	0	33.1936	8.57148	14.0747	40.5431	50.4152	0	0	0
Pde_miRNA_73	0	33.1936	8.57148	14.0747	40.5431	50.4152	0	0	0
Pde_miRNA_75	118.434	141.073	94.2863	112.598	29.4859	115.235	64.1684	152.628	28.9809
Pde_miRNA_76	0	66.3873	0	0	0	3.60109	0	0	14.4904
Pde_miRNA_77	322.141	190.863	188.573	249.826	158.487	230.47	449.179	133.55	173.885
Pde_miRNA_78	322.141	190.863	188.573	249.826	158.487	234.071	449.179	133.55	173.885
Pde_miRNA_8	14.2121	0	8.57148	3.51867	0	0	64.1684	0	0
Pde_miRNA_81	4.73736	8.29841	0	0	0	0	0	0	14.4904
Pde_miRNA_82	194.232	348.533	300.002	105.56	512.318	651.797	128.337	95.3925	28.9809
Pde_miRNA_83	4.73736	8.29841	8.57148	10.556	7.37148	3.60109	0	0	0
Pde_miRNA_84	0	8.29841	0	3.51867	0	0	0	0	0
Pde_miRNA_85	4.73736	8.29841	8.57148	21.112	3.68574	10.8033	0	57.2355	289.809
Pde_miRNA_86	61.5857	16.5968	34.2859	28.1494	22.1144	129.639	64.1684	38.157	28.9809
Pde_miRNA_87	61.5857	16.5968	34.2859	28.1494	22.1144	129.639	64.1684	38.157	28.9809
Pde_miRNA_88	378.989	190.863	205.715	35.1867	280.116	403.322	64.1684	57.2355	43.4713
Pde_miRNA_89	9.47472	0	8.57148	3.51867	0	0	64.1684	0	14.4904
Pde_miRNA_9	9.47472	0	8.57148	3.51867	0	0	64.1684	0	14.4904
Pde_miRNA_90	85.2725	8.29841	25.7144	151.303	18.4287	7.20217	64.1684	0	14.4904
Pde_miRNA_91	322.141	190.863	188.573	249.826	158.487	230.47	449.179	133.55	173.885
Pde_miRNA_92	4.73736	0	17.143	0	18.4287	7.20217	0	0	0
Pde_miRNA_95	4277.84	19833.2	18145.8	4064.07	16099.3	17116	3529.26	1087.47	2231.53
Pde_miRNA_96	322.141	190.863	188.573	249.826	158.487	237.672	449.179	133.55	173.885
Pde_miRNA_97	151.596	24.8952	8.57148	63.3361	11.0572	21.6065	0	57.2355	130.414
Pde_miRNA_98	184.757	331.936	291.43	105.56	493.889	630.19	128.337	57.2355	28.9809
Pde_miRNA_99	14.2121	16.5968	42.8574	14.0747	33.1717	36.0109	0	19.0785	0

[truncated: 8 more sheets: S11, S12, S13, S14, S15, S16, S17, S18]
